# Supplementary material for: Redox-Mediated Inactivation of the Transcriptional Repressor RcrR is Responsible for Uropathogenic Escherichia coli’s Increased Resistance to Reactive Chlorine Species
Source: mBio. 2022 Sep 8;13(5):e01926-22. doi: 10.1128/mbio.01926-22 (PMC9600549; doi:10.1128/mbio.01926-22)
Supplement: TABLE S1 [file mbio.01926-22-s0007.xlsx]

## Sheet: Dif. expressed
Upregulated genes in HOCl-treated CFT073 compared to untreated CFT073
GeneID	gene name	gene function	Basemean	log2FC (untreated vs. HOCl-treated)	StdErr	Wald-Stats	Pvalue	Padj
eschColi_CFT073_refSeq_c1386	ycfR	multiple stress resistance protein BhsA	35151.6	-8.02293	0.234192	-34.2579	3.32875e-257	4.34818e-254
eschColi_CFT073_refSeq_c4606	ibpB	molecular chaperone IbpB	24765.2	-8.01316	0.218259	-36.7139	4.37774e-295	7.62456e-292
eschColi_CFT073_refSeq_c0418	rclC	Hypothetical protein RclC	22473	-7.40393	0.186747	-39.6469	0	0
eschColi_CFT073_refSeq_c0419	rclB	Hypothetical protein RclB	1952.95	-6.71874	0.2592	-25.9211	3.85543e-148	1.83133e-145
eschColi_CFT073_refSeq_c2388	c2388	5-hydroxyisourate hydrolase, purine metabolism	12219	-6.49211	0.254603	-25.4989	2.02767e-143	8.14966e-141
eschColi_CFT073_refSeq_c0407	ykgM	ribosomal protein L31	1678.91	-6.19179	0.336869	-18.3804	1.88525e-75	1.0707e-73
eschColi_CFT073_refSeq_c0659	cusX	Cu(I)/Ag(I) efflux system periplasmic protein, Two-component system	738.778	-6.14947	0.340564	-18.0567	6.98821e-73	3.47747e-71
eschColi_CFT073_refSeq_c0420	rclA	Probable pyridine nucleotide-disulfide oxidoreductase	13072.9	-6.12021	0.145145	-42.1662	0	0
eschColi_CFT073_refSeq_c0658	cusC	Probable outer membrane lipoprotein cusC, copper/silver efflux system, Two-component system	6131.36	-6.04718	0.295517	-20.463	4.60005e-93	5.00735e-91
eschColi_CFT073_refSeq_c4607	ibpA	molecular chaperone IbpA	48852.8	-6.02927	0.210173	-28.6871	5.52316e-181	3.60731e-178
eschColi_CFT073_refSeq_c3118	c3118	Hypothetical protein	115455	-5.6574	0.191441	-29.5516	6.25599e-192	5.44793e-189
eschColi_CFT073_refSeq_c1171	c1171	Hypothetical protein	1053.58	-5.62356	0.338687	-16.604	6.52214e-62	2.25683e-60
eschColi_CFT073_refSeq_c0886	ybiJ	Hypothetical protein YbiJ	19824.3	-5.53483	0.230395	-24.0233	1.58935e-127	3.77471e-125
eschColi_CFT073_refSeq_c3859	yqjF	Hypothetical oxidoreductase YqjF	14757.5	-5.5102	0.28825	-19.1161	1.85547e-81	1.36547e-79
eschColi_CFT073_refSeq_c0982	grxA	glutharedoxin I	6788.7	-5.46658	0.250309	-21.8393	9.81717e-106	1.50867e-103
eschColi_CFT073_refSeq_c2896	c2896	Hypothetical protein	381.464	-5.43305	0.434533	-12.5032	7.17083e-36	8.40081e-35
eschColi_CFT073_refSeq_c0466	yaiN	Hypothetical protein yaiN; FrmR/RcnR family transcriptional regulator, repressor of frmRAB operon	13568.7	-5.26031	0.216112	-24.3407	7.28049e-131	2.23768e-128
eschColi_CFT073_refSeq_c3864	YhaK	Hypothetical protein YhaK	3893.21	-5.18445	0.295938	-17.5187	1.03074e-68	4.34324e-67
eschColi_CFT073_refSeq_c0406	c0406	ribosomal protein L36	375.36	-5.14443	0.44821	-11.4777	1.7076e-30	1.65226e-29
eschColi_CFT073_refSeq_c5276	YjfN	Hypothetical protein YjfN	6060.46	-5.12249	0.161242	-31.769	1.73643e-221	1.81457e-218
eschColi_CFT073_refSeq_c0471	c0471	Hypothetical protein	25.9779	-5.10053	0.879178	-5.80147	6.57345e-09	1.85055e-08
eschColi_CFT073_refSeq_c3107	trxC	Thioredoxin 2	32463.4	-5.09689	0.178118	-28.6152	4.34711e-180	2.52374e-177
eschColi_CFT073_refSeq_c2407	c2407	Hypothetical protein	117.675	-5.02022	0.542303	-9.25723	2.09805e-20	1.27469e-19
eschColi_CFT073_refSeq_c1752	c1752	Hypothetical protein	323.572	-5.00103	0.377164	-13.2595	3.97303e-40	5.44858e-39
eschColi_CFT073_refSeq_c5001	yjbA	Hypothetical protein yjbA	4833.98	-4.96955	0.187556	-26.4963	1.06955e-154	5.58839e-152
eschColi_CFT073_refSeq_c0021	c0021	Putative conserved protein (channel forming protein)	597.069	-4.93944	0.354972	-13.915	5.1343e-44	8.51642e-43
eschColi_CFT073_refSeq_c4228	yhhW	quercetin 2,3-dioxygenase	18799.8	-4.93606	0.29354	-16.8156	1.87478e-63	6.85017e-62
eschColi_CFT073_refSeq_c0465	adhC	Alcohol dehydrogenase class III; S-(hydroxymethyl)glutathione dehydrogenase / alcohol dehydrogenase	42938.3	-4.91905	0.216792	-22.6902	5.59693e-114	1.00841e-111
eschColi_CFT073_refSeq_c0891	ybiM	Hypothetical protein; MqsR-controlled colanic acid and biofilm protein A	3286.98	-4.86935	0.234976	-20.7228	2.1577e-95	2.56227e-93
eschColi_CFT073_refSeq_c0318	c0318	Putative sugar-phosphate isomerase	8517.94	-4.85114	0.166394	-29.1545	7.33153e-187	5.47246e-184
eschColi_CFT073_refSeq_c0660	cusB	Putative copper efflux system cusB; membrane fusion protein, copper/silver efflux system	1951.68	-4.81456	0.198226	-24.2883	2.60803e-130	7.53854e-128
eschColi_CFT073_refSeq_c1383	ycfJ	Hypothetical protein	4369.54	-4.77988	0.268938	-17.7732	1.14033e-70	5.04932e-69
eschColi_CFT073_refSeq_c4750	metR	Transcriptional activator; LysR family, regulator for metE and metH	22713.1	-4.76704	0.200872	-23.7317	1.69767e-124	3.69598e-122
eschColi_CFT073_refSeq_c3601	c3601	unknown function	32204.1	-4.76534	0.189732	-25.1161	3.31348e-139	1.23664e-136
eschColi_CFT073_refSeq_c3599	c3599	unknown function	11594	-4.73548	0.221981	-21.3328	5.63214e-101	7.74419e-99
eschColi_CFT073_refSeq_c0092	c0092	Hypothetical protein	63.9616	-4.53276	0.612615	-7.39903	1.37181e-13	5.49251e-13
eschColi_CFT073_refSeq_c3788	ygiD	Hypothetical protein; 4,5-DOPA dioxygenase extradiol	4160.21	-4.53015	0.230549	-19.6494	5.84661e-86	5.09142e-84
eschColi_CFT073_refSeq_c1753	osmB	Osmotically inducible lipoprotein B	7184.21	-4.52222	0.263895	-17.1364	7.94233e-66	3.09692e-64
eschColi_CFT073_refSeq_c2391	yodA	Hypothetical protein yodA	4168.8	-4.52081	0.524361	-8.62156	6.60477e-18	3.46485e-17
eschColi_CFT073_refSeq_c1892	c1892	Hypothetical protein	96.1172	-4.48732	0.531776	-8.43836	3.21808e-17	1.63406e-16
eschColi_CFT073_refSeq_c1327	yceP	Hypothetical protein yceP; Biofilm regulator BssS	20883.1	-4.42375	0.176781	-25.0239	3.35689e-138	1.16932e-135
eschColi_CFT073_refSeq_c2389	yedY	Hypothetical protein yedY; methionine sulfoxide reductase catalytic subunit	7660.12	-4.41975	0.217109	-20.3573	3.99939e-92	4.14132e-90
eschColi_CFT073_refSeq_c0152	cueO	Blue copper oxidase cueO precursor; blue copper oxidase	25710.2	-4.40857	0.183188	-24.0657	5.71167e-128	1.42112e-125
eschColi_CFT073_refSeq_c3993	yhcN	Hypothetical protein (DUF1471)	8116.88	-4.38605	0.176123	-24.9033	6.84405e-137	2.23501e-134
eschColi_CFT073_refSeq_c2662	c2662	Hypothetical protein	2151.91	-4.37976	0.232989	-18.7981	7.82315e-79	5.37841e-77
eschColi_CFT073_refSeq_c1838	c1838	Hypothetical protein (Self incompability)	19846.4	-4.35166	0.241708	-18.0038	1.81919e-72	8.80118e-71
eschColi_CFT073_refSeq_c2638	yehD	Hypothetical protein yehD precursor	477.495	-4.3502	0.296751	-14.6594	1.17253e-48	2.48035e-47
eschColi_CFT073_refSeq_c2396	c2396	Hypothetical protein (Mgr1: protease complex subunit)	75.2672	-4.34775	0.517246	-8.40557	4.25779e-17	2.14325e-16
eschColi_CFT073_refSeq_c4142	nirD	Nitrite reductase [NAD(P)H] small subunit	311.708	-4.32112	0.298786	-14.4623	2.09803e-47	4.09037e-46
eschColi_CFT073_refSeq_c1929	c1929	Hypothetical protein; two-component-system protein SafA	14.0684	-4.31708	0.924067	-4.67182	2.98537e-06	6.69178e-06
eschColi_CFT073_refSeq_c4921	yjiZ	Hypothetical transport protein yjjL	1946.72	-4.28891	0.549666	-7.80275	6.05703e-15	2.6775e-14
eschColi_CFT073_refSeq_c2884	yfcV	Hypothetical fimbrial-like protein yfcV precursor	1393.65	-4.28234	0.294224	-14.5547	5.45456e-48	1.11765e-46
eschColi_CFT073_refSeq_c1860	yncJ	Hypothetical protein yncJ	824.41	-4.25726	0.231426	-18.3958	1.42014e-75	8.24472e-74
eschColi_CFT073_refSeq_c0464	yaiM	Hypothetical protein yaiM; S-formylglutathione hydrolase	12112.3	-4.22876	0.180668	-23.4063	3.68689e-121	7.7056e-119
eschColi_CFT073_refSeq_c1953	marA	Antibiotic resistance protein marA; AraC family transcriptional regulator, mar-sox-rob regulon activator	8820.14	-4.17434	0.162735	-25.6512	4.10002e-145	1.78522e-142
eschColi_CFT073_refSeq_c1417	c1417	Hypothetical protein	80.5184	-4.15094	0.492996	-8.41983	3.77018e-17	1.9033e-16
eschColi_CFT073_refSeq_c1170	c1170	Hypothetical protein yfjI	2028.32	-4.1124	0.222369	-18.4936	2.32565e-76	1.39673e-74
eschColi_CFT073_refSeq_c4653	pstS	Phosphate-binding periplasmic protein precursor; phosphate transport system	16174.8	-4.10393	0.227514	-18.0382	9.77431e-73	4.818e-71
eschColi_CFT073_refSeq_c2911	c2911	YfdX protein precursor	488.135	-4.0977	0.307003	-13.3474	1.22614e-40	1.71299e-39
eschColi_CFT073_refSeq_c1954	marB	Multiple antibiotic resistance protein marB	1939.72	-4.08042	0.174422	-23.3939	4.93076e-121	9.90893e-119
eschColi_CFT073_refSeq_c2117	c2117	Putative conserved protein (Keratinocyte associated protein)	393.7	-4.07815	0.335208	-12.166	4.71386e-34	5.18524e-33
eschColi_CFT073_refSeq_c3516	cmtB	PTS system, mannitol (Cryptic)-specific IIA component	72.0133	-4.07535	0.531844	-7.66268	1.82095e-14	7.74795e-14
eschColi_CFT073_refSeq_c0479	yaiV	Hypothetical protein yaiV	341.584	-4.03025	0.369118	-10.9186	9.39483e-28	8.08698e-27
eschColi_CFT073_refSeq_c2637	yehC	Hypothetical fimbrial chaperone yehC precursor	91.4776	-4.01213	0.484921	-8.27378	1.29775e-16	6.31352e-16
eschColi_CFT073_refSeq_c3600	c3600	Hypothetical protein; TetR/AcrR family transcriptional regulator, transcriptional repressor for nem operon	25491.5	-4.00139	0.19116	-20.9321	2.73066e-97	3.47993e-95
eschColi_CFT073_refSeq_c4141	nirB	Nitrite reductase [NAD(P)H] large subunit	4227.21	-3.96828	0.285212	-13.9135	5.24695e-44	8.67573e-43
eschColi_CFT073_refSeq_c3172	c3172	Putative head-tail joining protein of prophage	10.3568	-3.91998	0.948097	-4.13458	3.55606e-05	7.15881e-05
eschColi_CFT073_refSeq_c1839	acpD	Acyl carrier protein phosphodiesterase	17016.8	-3.89299	0.272616	-14.2801	2.91019e-46	5.39211e-45
eschColi_CFT073_refSeq_c0351	c0351	Hypothetical protein	132.281	-3.89224	0.496732	-7.8357	4.66227e-15	2.08386e-14
eschColi_CFT073_refSeq_c0472	tauA	Taurine-binding periplasmic protein precursor	1629.18	-3.8749	0.312934	-12.3825	3.25125e-35	3.7418e-34
eschColi_CFT073_refSeq_c1915	c1915	Hypothetical protein	10.236	-3.87122	0.951827	-4.06715	4.75919e-05	9.4371e-05
eschColi_CFT073_refSeq_c5351	c5351	Hypothetical protein	21.1403	-3.85357	0.777013	-4.95947	7.06856e-07	1.6727e-06
eschColi_CFT073_refSeq_c3226	nrdH	Glutaredoxin-like protein nrdH	263.265	-3.82576	0.418633	-9.1387	6.32061e-20	3.71487e-19
eschColi_CFT073_refSeq_c0688	ybdL	Hypothetical aminotransferase ybdL	10822.2	-3.79709	0.181995	-20.8636	1.14597e-96	1.39249e-94
eschColi_CFT073_refSeq_c0604	ybaR	Copper-transporting P-type ATPase	72426	-3.76802	0.207964	-18.1186	2.2737e-73	1.1534e-71
eschColi_CFT073_refSeq_c0425	ykgH	Hypothetical protein ykgH	420.495	-3.76672	0.396839	-9.4918	2.27068e-21	1.46654e-20
eschColi_CFT073_refSeq_c0136	c0136	Hypothetical protein	507.669	-3.73952	0.227312	-16.451	8.24738e-61	2.69329e-59
eschColi_CFT073_refSeq_c2415	c2415	Hypothetical protein ykgH	43.138	-3.72306	0.594848	-6.25884	3.87855e-10	1.20915e-09
eschColi_CFT073_refSeq_c1305	csgB	Minor curlin subunit precursor	181.069	-3.71173	0.358573	-10.3514	4.12399e-25	3.16414e-24
eschColi_CFT073_refSeq_c0134	c0134	Hypothetical protein	185.25	-3.67295	0.328107	-11.1944	4.34367e-29	3.94022e-28
eschColi_CFT073_refSeq_c2258	yebH	Hypothetical protein yebH	3575.49	-3.65117	0.192804	-18.9372	5.628e-80	4.08421e-78
eschColi_CFT073_refSeq_c0278	yafZ	Hypothetical protein yafZ	526.926	-3.61358	0.2693	-13.4184	4.71801e-41	6.6626e-40
eschColi_CFT073_refSeq_c3914	mtr	Tryptophan-specific transport protein	11976.1	-3.60845	0.504638	-7.15058	8.64098e-13	3.2788e-12
eschColi_CFT073_refSeq_c2898	c2898	Type 1 fimbriae Regulatory protein fimB	767.439	-3.60366	0.303995	-11.8543	2.04353e-32	2.11016e-31
eschColi_CFT073_refSeq_c2904	emrK	Multidrug resistance protein K	172.854	-3.60033	0.466866	-7.71171	1.24146e-14	5.33877e-14
eschColi_CFT073_refSeq_c5352	yjgK	Protein yjgK; biofilm protein TabA	1512.93	-3.56155	0.208691	-17.0661	2.65342e-65	1.01198e-63
eschColi_CFT073_refSeq_c0475	tauC	Taurine transport system permease protein tauC	1065.56	-3.52498	0.226731	-15.547	1.66795e-54	4.44645e-53
eschColi_CFT073_refSeq_c1222	c1222	Hypothetical protein	1116.85	-3.51856	0.329813	-10.6684	1.43137e-26	1.16132e-25
eschColi_CFT073_refSeq_c0368	c0368	Hypothetical protein	422.965	-3.51456	0.358916	-9.79215	1.2168e-22	8.36552e-22
eschColi_CFT073_refSeq_c1438	c1438	Hypothetical protein	57.3355	-3.49848	0.56924	-6.14589	7.95163e-10	2.41133e-09
eschColi_CFT073_refSeq_c0438	c0438	Hypothetical protein	7.61018	-3.47424	0.975997	-3.55968	0.0003713	0.000668519
eschColi_CFT073_refSeq_c2929	ypeC	Hypothetical protein ypeC precursor	2455.52	-3.4484	0.209159	-16.487	4.55338e-61	1.51538e-59
eschColi_CFT073_refSeq_c4896	c4896	Hypothetical protein	1112.56	-3.44825	0.652113	-5.28781	1.23791e-07	3.15056e-07
eschColi_CFT073_refSeq_c0898	dps	DNA protection during starvation protein; starvation-inducible DNA-binding protein	23798.2	-3.44497	0.263371	-13.0803	4.26618e-39	5.57269e-38
eschColi_CFT073_refSeq_c0783	kdpA	Potassium-transporting ATPase A chain	980.756	-3.43022	0.184533	-18.5886	3.97352e-77	2.47163e-75
eschColi_CFT073_refSeq_c0310	c0310	Hypothetical protein	19.8057	-3.42246	0.737755	-4.63902	3.50058e-06	7.81449e-06
eschColi_CFT073_refSeq_c2118	c2118	Putative conserved protein	79.08	-3.39897	0.465278	-7.30524	2.76772e-13	1.08163e-12
eschColi_CFT073_refSeq_c5310	ytfG	Hypothetical protein ytfG; NAD(P)H dehydrogenase (quinone)	2476.46	-3.38698	0.237549	-14.2581	3.99439e-46	7.3748e-45
eschColi_CFT073_refSeq_c5492	leuL	Leu operon leader peptide	65.9097	-3.38157	0.517929	-6.52903	6.61991e-11	2.19334e-10
eschColi_CFT073_refSeq_c3435	lysA	Diaminopimelate decarboxylase	7802.64	-3.37086	0.57747	-5.83729	5.30576e-09	1.50014e-08
eschColi_CFT073_refSeq_c5223	c5223	FxsA protein	6933.28	-3.36291	0.179695	-18.7146	3.76527e-78	2.52225e-76
eschColi_CFT073_refSeq_c1811	c1811	Hypothetical protein; membrane fusion protein, multidrug efflux system	26.1204	-3.35414	0.656528	-5.10891	3.24017e-07	7.92228e-07
eschColi_CFT073_refSeq_c0328	c0328	Hypothetical protein	70.7416	-3.35385	0.499327	-6.71675	1.85817e-11	6.417e-11
eschColi_CFT073_refSeq_c0672	c0672	Hypothetical protein	7.12401	-3.33824	0.985761	-3.38646	0.000707999	0.00123392
eschColi_CFT073_refSeq_c2190	yeaI	Hypothetical protein yeaI	599.568	-3.3277	0.24694	-13.4758	2.17172e-41	3.10034e-40
eschColi_CFT073_refSeq_c3219	c3219	Hypothetical protein	40.7193	-3.30975	0.542791	-6.09766	1.07633e-09	3.22836e-09
eschColi_CFT073_refSeq_c4237	yhhA	Hypothetical protein yhhA precursor	1198.87	-3.30715	0.218615	-15.1277	1.06342e-51	2.52563e-50
eschColi_CFT073_refSeq_c5500	ilvL	IlvGMEDA operon leader peptide	704.575	-3.30605	0.218527	-15.1288	1.04583e-51	2.49519e-50
eschColi_CFT073_refSeq_c3745	yqhD	Hypothetical oxidoreductase yqhD; NADP-dependent alcohol dehydrogenase	2428.24	-3.30112	0.281912	-11.7097	1.13632e-31	1.14619e-30
eschColi_CFT073_refSeq_c1159	phoH	PhoH protein; phosphate starvation-inducible protein PhoH and related proteins	26072.5	-3.29263	0.144393	-22.8032	4.25766e-115	7.9451e-113
eschColi_CFT073_refSeq_c1432	c1432	Hypothetical protein	113.744	-3.27605	0.417375	-7.84917	4.18785e-15	1.88309e-14
eschColi_CFT073_refSeq_c0381	c0381	Hypothetical protein; release factor H-coupled RctB family protein	4936.35	-3.26077	0.217815	-14.9703	1.14765e-50	2.59586e-49
eschColi_CFT073_refSeq_c1221	c1221	Hypothetical protein	462.085	-3.25389	0.34801	-9.34997	8.76702e-21	5.4598e-20
eschColi_CFT073_refSeq_c1387	ycfS	Hypothetical protein ycfS precursor; L,D-transpeptidase YcfS	4223.21	-3.24276	0.180755	-17.9401	5.73732e-72	2.70067e-70
eschColi_CFT073_refSeq_c4486	c4486	PTS system, fructose-like-2 IIB component 1	69.3493	-3.22076	0.448439	-7.18216	6.8618e-13	2.61509e-12
eschColi_CFT073_refSeq_c3220	c3220	Hypothetical protein	48.8494	-3.21564	0.500718	-6.42205	1.3445e-10	4.33911e-10
eschColi_CFT073_refSeq_c4581	c4581	Hypothetical protein	669.22	-3.21407	0.200294	-16.0468	6.01762e-58	1.76641e-56
eschColi_CFT073_refSeq_c3791	ygiL	Hypothetical fimbrial-like protein ygiL precursor	422.573	-3.20703	0.333485	-9.61671	6.79679e-22	4.48966e-21
eschColi_CFT073_refSeq_c4423	c4423	Conserved hypothetical protein	52.4531	-3.20534	0.504233	-6.35687	2.05904e-10	6.5401e-10
eschColi_CFT073_refSeq_c0421	rclR	Hypothetical transcriptional regulator RclR; AraC family transcriptional regulator, reactive chlorine species (RCS)-specific activator of rcl operon	2544.14	-3.192	0.180131	-17.7205	2.91529e-70	1.28003e-68
eschColi_CFT073_refSeq_c4143	nirC	Potential nitrite transporter	950.087	-3.19062	0.251146	-12.7042	5.6012e-37	6.8061e-36
eschColi_CFT073_refSeq_c1160	pgaD	Hypothetical protein ycdP; biofilm PGA synthesis protein PgaD	1017.03	-3.18626	0.217635	-14.6404	1.55217e-48	3.25706e-47
eschColi_CFT073_refSeq_c0422	ykgE	Hypothetical protein ykgE; L-lactate dehydrogenase complex protein LldE	1184.44	-3.18568	0.186375	-17.0929	1.6774e-65	6.44443e-64
eschColi_CFT073_refSeq_c2395	c2395	Putative type IV pilin protein precursor	108.404	-3.17605	0.431889	-7.35385	1.92582e-13	7.58854e-13
eschColi_CFT073_refSeq_c0784	c0784	Hypothetical protein; potassium-transporting ATPase KdpF subunit	42.5625	-3.17249	0.543113	-5.84131	5.17931e-09	1.46597e-08
eschColi_CFT073_refSeq_c0680	entC	Isochorismate synthase entC	512.652	-3.15936	0.796797	-3.96508	7.33723e-05	0.000142358
eschColi_CFT073_refSeq_c0782	kdpB	Potassium-transporting ATPase B chain	1220.78	-3.15932	0.216104	-14.6194	2.11155e-48	4.41313e-47
eschColi_CFT073_refSeq_c5434	c5434	Hypothetical protein	15.723	-3.14611	0.783338	-4.01628	5.91231e-05	0.000116047
eschColi_CFT073_refSeq_c2414	c2414	Hypothetical protein	22.0613	-3.14486	0.670279	-4.69187	2.70718e-06	6.08911e-06
eschColi_CFT073_refSeq_c4233	yhhZ	Hypothetical protein yhhZ	371.064	-3.1387	0.25675	-12.2247	2.29316e-34	2.5439e-33
eschColi_CFT073_refSeq_c2486	c2486	Hypothetical protein; N-acetylglucosamine malate deacetylase 1	402.48	-3.10594	0.353436	-8.78786	1.52434e-18	8.31383e-18
eschColi_CFT073_refSeq_c2635	yehA	Hypothetical protein yehA precursor	872.358	-3.09686	0.256845	-12.0573	1.77489e-33	1.92004e-32
eschColi_CFT073_refSeq_c5209	ybdN	Hypothetical protein ybdN	1190.98	-3.0905	0.29119	-10.6134	2.58291e-26	2.06673e-25
eschColi_CFT073_refSeq_c3302	c3302	Hypothetical protein	815.025	-3.08335	0.239256	-12.8872	5.31187e-38	6.70399e-37
eschColi_CFT073_refSeq_c3330	ygcS	Hypothetical metabolite transport protein ygcS; MFS transporter, putative metabolite transport protein	160.072	-3.08225	0.389815	-7.90694	2.63786e-15	1.1985e-14
eschColi_CFT073_refSeq_c4995	yjbF	Hypothetical lipoprotein yjbF precursor	151.705	-3.06251	0.30856	-9.92519	3.2347e-23	2.29326e-22
eschColi_CFT073_refSeq_c1304	c1304	Hypothetical protein	84.0591	-3.05343	0.396319	-7.70446	1.31398e-14	5.63211e-14
eschColi_CFT073_refSeq_c1224	c1224	Transposase insF for insertion sequence IS3A/B/C/D/E/fA	842.241	-3.04482	0.34747	-8.76282	1.90428e-18	1.02894e-17
eschColi_CFT073_refSeq_c2042	nemR	Hypothetical transcriptional regulator ydhM; TetR/AcrR family transcriptional regulator, transcriptional repressor for nem operon	3437.15	-3.02807	0.165412	-18.3062	7.38442e-75	3.9371e-73
eschColi_CFT073_refSeq_c1891	c1891	Hypothetical protein	72.1697	-3.02395	0.462635	-6.53636	6.3033e-11	2.09375e-10
eschColi_CFT073_refSeq_c2257	c2257	Hypothetical protein	657.228	-3.02144	0.190729	-15.8415	1.60896e-56	4.49563e-55
eschColi_CFT073_refSeq_c0846	ybhH	Hypothetical protein ybhH	71.4886	-3.02114	0.433076	-6.97601	3.03689e-12	1.10269e-11
eschColi_CFT073_refSeq_c3596	c3596	Hypothetical protein in IS; transposase	1716.7	-3.01757	0.196255	-15.3757	2.38205e-53	6.07132e-52
eschColi_CFT073_refSeq_c3070	yphF	ABC transporter Periplasmic binding protein yphF precursor; sugar transport system substrate-binding protein	191.87	-3.01519	0.351873	-8.56897	1.04416e-17	5.40174e-17
eschColi_CFT073_refSeq_c1893	c1893	Hypothetical protein	237.608	-3.01166	0.32298	-9.3246	1.11407e-20	6.8888e-20
eschColi_CFT073_refSeq_c5311	ytfH	Hypothetical protein ytfH	1676.1	-3.00746	0.238866	-12.5906	2.37822e-36	2.81773e-35
eschColi_CFT073_refSeq_c0394	c0394	Hypothetical protein	74.2445	-3.00287	0.413636	-7.25969	3.87992e-13	1.50502e-12
eschColi_CFT073_refSeq_c0289	c0289	Hypothetical protein	60.5489	-3.00028	0.549703	-5.45801	4.81493e-08	1.26677e-07
eschColi_CFT073_refSeq_c4868	c4868	Hypothetical protein	20.5547	-2.99758	0.676944	-4.42811	9.50623e-06	2.039e-05
eschColi_CFT073_refSeq_c0473	tauB	Taurine transport ATP-binding protein tauB	1411.52	-2.99418	0.256655	-11.6662	1.89782e-31	1.90329e-30
eschColi_CFT073_refSeq_c2985	c2985	Ethanolamine utilization protein eutQ	88.9695	-2.97047	0.404476	-7.34398	2.07335e-13	8.13306e-13
eschColi_CFT073_refSeq_c0405	matA	Hypothetical protein ykgK; LuxR family transcriptional regulator, Mat/Ecp fimbriae transcriptional regulator	2802.64	-2.96096	0.145453	-20.3568	4.04224e-92	4.14132e-90
eschColi_CFT073_refSeq_c1957	c1957	PTS system, cellobiose-specific IIA component	44.9369	-2.95827	0.583457	-5.07024	3.9732e-07	9.64234e-07
eschColi_CFT073_refSeq_c0093	leuO	Probable activator protein in leuABCD operon; LysR family transcriptional regulator, transcriptional activator for leuABCD operon	1805.97	-2.95432	0.263188	-11.2251	3.0695e-29	2.79897e-28
eschColi_CFT073_refSeq_c2142	c2142	Hypothetical protein	936.863	-2.94935	0.207286	-14.2284	6.10834e-46	1.11595e-44
eschColi_CFT073_refSeq_c1952	marR	Multiple antibiotic resistance protein marR; MarR family transcriptional regulator, multiple antibiotic resistance protein MarR	2762.03	-2.94887	0.149858	-19.6777	3.34623e-86	2.9634e-84
eschColi_CFT073_refSeq_c1172	c1172	Hypothetical protein	217.172	-2.9463	0.376754	-7.82021	5.27353e-15	2.34504e-14
eschColi_CFT073_refSeq_c4982	c4982	PTS system, mannose-specific IID component	155.357	-2.93798	0.318203	-9.23303	2.63076e-20	1.58543e-19
eschColi_CFT073_refSeq_c1032	dmsB	Anaerobic dimethyl sulfoxide reductase chain B	502.532	-2.92865	0.221018	-13.2507	4.46781e-40	6.07924e-39
eschColi_CFT073_refSeq_c2238	htpX	Probable protease htpX; heat shock protein HtpX	71794.1	-2.92855	0.131868	-22.2082	2.86437e-109	4.67699e-107
eschColi_CFT073_refSeq_c1959	c1959	PTS system, cellobiose-specific IIB component	188.007	-2.92394	0.424331	-6.8907	5.552e-12	1.9788e-11
eschColi_CFT073_refSeq_c5210	c5210	Hypothetical protein	173.34	-2.92128	0.374692	-7.79647	6.36606e-15	2.79753e-14
eschColi_CFT073_refSeq_c1249	c1249	Hypothetical protein	62.3986	-2.91294	0.484032	-6.01806	1.76518e-09	5.21371e-09
eschColi_CFT073_refSeq_c0810	c0810	Hypothetical protein	43.334	-2.91068	0.550266	-5.2896	1.22587e-07	3.12296e-07
eschColi_CFT073_refSeq_c2902	emrY	Multidrug resistance protein Y; MFS transporter, DHA2 family	503.698	-2.91043	0.355826	-8.17937	2.8534e-16	1.3628e-15
eschColi_CFT073_refSeq_c1307	csgC	Putative curli production protein csgC precursor	160.291	-2.90804	0.310901	-9.35359	8.47256e-21	5.28902e-20
eschColi_CFT073_refSeq_c2079	ydiC	SufA protein; Fe-S cluster assembly protein SufA	865.565	-2.90568	0.17359	-16.7388	6.83853e-63	2.44735e-61
eschColi_CFT073_refSeq_c2219	sdaA	L-serine dehydratase 1	19069.4	-2.90469	0.220921	-13.1481	1.74609e-39	2.33332e-38
eschColi_CFT073_refSeq_c0981	ybjM	Hypothetical protein ybjM	943.85	-2.8934	0.176592	-16.3847	2.46073e-60	7.88794e-59
eschColi_CFT073_refSeq_c5208	ybdM	Hypothetical protein ybdM	205.131	-2.88897	0.35874	-8.05311	8.07134e-16	3.76206e-15
eschColi_CFT073_refSeq_c0467	yaiO	Hypothetical protein yaiO	944.605	-2.8841	0.245775	-11.7347	8.45877e-32	8.58196e-31
eschColi_CFT073_refSeq_c0687	ybdH	Hypothetical oxidoreductase ybdH; hydroxycarboxylate dehydrogenase A	9185.32	-2.88368	0.193531	-14.9004	3.27727e-50	7.25581e-49
eschColi_CFT073_refSeq_c3227	nrdI	NrdI protein; protein involved in ribonucleotide reduction	279.819	-2.87566	0.364002	-7.90013	2.78623e-15	1.26372e-14
eschColi_CFT073_refSeq_c0398	c0398	Hypothetical protein	1048.6	-2.8506	0.290072	-9.82723	8.59504e-23	5.94822e-22
eschColi_CFT073_refSeq_c1225	c1225	Transposase insE for insertion sequence IS3A/B/C/D/E/fA/fB	372.97	-2.85049	0.305111	-9.34245	9.41303e-21	5.84816e-20
eschColi_CFT073_refSeq_c1439	c1439	Hypothetical protein	609.837	-2.84888	0.350273	-8.13331	4.17714e-16	1.9716e-15
eschColi_CFT073_refSeq_c2879	yfcP	Hypothetical fimbrial-like protein yfcP precursor	175.324	-2.84123	0.306169	-9.27994	1.69566e-20	1.03745e-19
eschColi_CFT073_refSeq_c1161	pgaC	Hypothetical protein ycdQ; poly-beta-1,6-N-acetyl-D-glucosamine synthase PgaC	1304.55	-2.83539	0.265475	-10.6805	1.25661e-26	1.02112e-25
eschColi_CFT073_refSeq_c0484	yaiY	Hypothetical protein yaiY	512.103	-2.82821	0.309102	-9.14977	5.70557e-20	3.35717e-19
eschColi_CFT073_refSeq_c2894	ydeU	Hypothetical protein ydeU; autotransporter family porin	1825	-2.80653	0.232903	-12.0502	1.93435e-33	2.08822e-32
eschColi_CFT073_refSeq_c2910	yfdW	Hypothetical protein yfdW; formyl-CoA transferase	438.445	-2.79276	0.259951	-10.7434	6.36524e-27	5.25409e-26
eschColi_CFT073_refSeq_c0440	yahE	Hypothetical protein yahE	79.1149	-2.78707	0.42864	-6.50212	7.91949e-11	2.60739e-10
eschColi_CFT073_refSeq_c3369	c3369	Hypothetical protein	4.42656	-2.77911	1.01334	-2.74252	0.00609702	0.00940009
eschColi_CFT073_refSeq_c4849	c4849	Putative glycoporin	292.985	-2.77456	0.258496	-10.7334	7.09037e-27	5.82503e-26
eschColi_CFT073_refSeq_c3182	c3182	Lysis protein S homolog from lambdoid prophage Qin	96.7463	-2.77371	0.392261	-7.07109	1.53717e-12	5.70027e-12
eschColi_CFT073_refSeq_c0197	htrA	Protease do precursor; serine protease Do	47262.3	-2.77184	0.185518	-14.9411	1.77993e-50	3.97442e-49
eschColi_CFT073_refSeq_c1881	c1881	Hypothetical protein	40.0812	-2.76506	0.513919	-5.38036	7.4339e-08	1.92574e-07
eschColi_CFT073_refSeq_c2893	c2893	Hypothetical protein	5605.84	-2.76483	0.224427	-12.3195	7.11269e-35	8.04411e-34
eschColi_CFT073_refSeq_c3595	c3595	Transposase	746.927	-2.75875	0.202972	-13.5918	4.48082e-42	6.65121e-41
eschColi_CFT073_refSeq_c2143	spy	Spheroplast protein Y precursor	2110.12	-2.75291	0.206173	-13.3524	1.14662e-40	1.60619e-39
eschColi_CFT073_refSeq_c3790	rimJ	Ribosomal-protein-alanine acetyltransferase	434.966	-2.74523	0.306923	-8.94437	3.74081e-19	2.08822e-18
eschColi_CFT073_refSeq_c0382	prfH	Peptide chain release factor homolog	2029.55	-2.74343	0.165488	-16.5779	1.00756e-61	3.44086e-60
eschColi_CFT073_refSeq_c1812	c1812	Hypothetical protein; MFS transporter, DHA2 family, multidrug resistance protein	284.303	-2.74111	0.260314	-10.53	6.28324e-26	4.92203e-25
eschColi_CFT073_refSeq_c1436	c1436	Probable lysozyme from lambdoid prophage Qin	383.411	-2.73749	0.323835	-8.45337	2.83024e-17	1.44273e-16
eschColi_CFT073_refSeq_c0365	c0365	Hypothetical protein; two-component system, NarL family, captular synthesis response regulator RcsB	472.546	-2.73524	0.329268	-8.30704	9.81178e-17	4.81376e-16
eschColi_CFT073_refSeq_c3179	ydfP	Hypothetical protein ydfP precursor	267.063	-2.72918	0.307538	-8.87428	7.03891e-19	3.89188e-18
eschColi_CFT073_refSeq_c3319	cysD	Sulfate adenylyltransferase subunit 2	33924.5	-2.72846	0.215774	-12.645	1.19248e-36	1.4258e-35
eschColi_CFT073_refSeq_c0632	frdA	Protein fdrA	272.771	-2.72646	0.264089	-10.324	5.48657e-25	4.17891e-24
eschColi_CFT073_refSeq_c3337	c3337	Hypothetical protein; LemA protein	87.75	-2.72447	0.522553	-5.21376	1.85049e-07	4.61958e-07
eschColi_CFT073_refSeq_c4924	c4924	Putative hippuricase	346.698	-2.72363	0.333768	-8.16026	3.34314e-16	1.58944e-15
eschColi_CFT073_refSeq_c2390	yedZ	Hypothetical protein yedZ; methionine sulfoxide reductase heme-binding subunit	2194.1	-2.72286	0.14614	-18.6319	1.77103e-77	1.13419e-75
eschColi_CFT073_refSeq_c0828	c0828	Hypothetical protein	5149.94	-2.72098	0.226164	-12.031	2.44136e-33	2.61396e-32
eschColi_CFT073_refSeq_c2912	ypdI	Hypothetical lipoprotein ypdI precursor	89.4856	-2.71623	0.364135	-7.4594	8.69186e-14	3.53212e-13
eschColi_CFT073_refSeq_c0274	c0274	Hypothetical protein	155.819	-2.71376	0.322277	-8.4206	3.74548e-17	1.89266e-16
eschColi_CFT073_refSeq_c0690	ybdN	Hypothetical protein ybdN	1030.63	-2.70955	0.562889	-4.81364	1.48205e-06	3.40983e-06
eschColi_CFT073_refSeq_c1663	ychH	Hypothetical protein ychH	1788.33	-2.70939	0.147609	-18.3552	3.00087e-75	1.68597e-73
eschColi_CFT073_refSeq_c1414	c1414	Hypothetical protein	317.967	-2.70122	0.237491	-11.374	5.63517e-30	5.36316e-29
eschColi_CFT073_refSeq_c4337	kdgK	2-dehydro-3-deoxygluconokinase	6172.82	-2.69806	0.238599	-11.308	1.19846e-29	1.12021e-28
eschColi_CFT073_refSeq_c0392	c0392	Hypothetical protein; MarR family transcriptional regulator, negative regulator of the multidrug operon emrRAB	666.046	-2.69607	0.24657	-10.9343	7.89898e-28	6.82184e-27
eschColi_CFT073_refSeq_c1430	c1430	Hypothetical protein	50.8452	-2.69027	0.468685	-5.74004	9.46533e-09	2.63627e-08
eschColi_CFT073_refSeq_c2908	yfdV	Hypothetical protein yfdV; malonate transporter and related proteins	253.355	-2.68979	0.34473	-7.8026	6.06434e-15	2.67846e-14
eschColi_CFT073_refSeq_c2589	c2589	Putative conserved protein; polysaccharide biosynthesis/export protein	65.6241	-2.68433	0.423261	-6.34203	2.26759e-10	7.17199e-10
eschColi_CFT073_refSeq_c2043	nemA	N-ethylmaleimide reductase	11742	-2.68058	0.16056	-16.6952	1.42097e-62	5.0166e-61
eschColi_CFT073_refSeq_c3543	ansB	L-asparaginase II precursor	1920.24	-2.66733	0.193122	-13.8116	2.16854e-43	3.45445e-42
eschColi_CFT073_refSeq_c3866	yhaL	Hypothetical protein yhaL	195.155	-2.66576	0.290143	-9.18775	4.01126e-20	2.38168e-19
eschColi_CFT073_refSeq_c1928	ydeO	Hypothetical transcriptional regulator ydeO	92.0099	-2.66413	0.43126	-6.17755	6.51041e-10	1.98929e-09
eschColi_CFT073_refSeq_c4865	cpxP	Conserved hypothetical protein; periplasmic protein CpxP/Spy	20165.8	-2.6624	0.187238	-14.2193	6.95073e-46	1.26542e-44
eschColi_CFT073_refSeq_c1176	c1176	Hypothetical protein; tagatose-6-phosphate ketose/aldose isomerase	168.968	-2.65949	0.327414	-8.12269	4.55959e-16	2.14823e-15
eschColi_CFT073_refSeq_c5444	yjjQ	Hypothetical protein yjjQ	234.869	-2.65879	0.325727	-8.16263	3.27811e-16	1.5611e-15
eschColi_CFT073_refSeq_c1144	c1144	Putative flavin:NADH reductase ycdH	42.7783	-2.64919	0.479444	-5.52555	3.28448e-08	8.75582e-08
eschColi_CFT073_refSeq_c2288	c2288	Hypothetical protein	11.27	-2.64327	0.83506	-3.16536	0.00154892	0.00259311
eschColi_CFT073_refSeq_c0437	yahC	Hypothetical protein yahC	65.2589	-2.6361	0.411498	-6.4061	1.49286e-10	4.80012e-10
eschColi_CFT073_refSeq_c3597	c3597	Transposase	606.303	-2.63335	0.180889	-14.5578	5.21363e-48	1.07249e-46
eschColi_CFT073_refSeq_c0721	ybeD	Hypothetical protein ybeD	7339.89	-2.62985	0.166676	-15.7782	4.39618e-56	1.21535e-54
eschColi_CFT073_refSeq_c3240	c3240	Hypothetical protein	242.064	-2.62685	0.380706	-6.89994	5.20259e-12	1.86189e-11
eschColi_CFT073_refSeq_c2492	c2492	Putative carbohydrate kinase	594.396	-2.62408	0.348182	-7.53653	4.82644e-14	1.99669e-13
eschColi_CFT073_refSeq_c1958	c1958	Putative conserved protein; cellobiose PTS system EIIC component	225.067	-2.62372	0.408657	-6.42034	1.35971e-10	4.3855e-10
eschColi_CFT073_refSeq_c0367	c0367	Hypothetical protein	707.347	-2.60655	0.301864	-8.63484	5.88088e-18	3.09754e-17
eschColi_CFT073_refSeq_c1218	c1218	Hypothetical protein	93.3967	-2.6057	0.419377	-6.21328	5.18901e-10	1.59862e-09
eschColi_CFT073_refSeq_c5389	c5389	Hypothetical protein yjhA precursor; oligogalacturonate-specific porin family protein	169.753	-2.60362	0.354511	-7.34425	2.06922e-13	8.12296e-13
eschColi_CFT073_refSeq_c1433	c1433	Lysis protein S homolog from lambdoid prophage DLP12	178.623	-2.60142	0.332839	-7.81585	5.45944e-15	2.42359e-14
eschColi_CFT073_refSeq_c0671	fes	Enterochelin esterase; iron(III)-enterobactin esterase	301.075	-2.59517	0.399409	-6.49753	8.1651e-11	2.68318e-10
eschColi_CFT073_refSeq_c4996	yjbG	Hypothetical protein yjbG precursor	90.6466	-2.59452	0.351116	-7.38936	1.47535e-13	5.88001e-13
eschColi_CFT073_refSeq_c4283	c4283	Putative phosphocarrier protein	11.091	-2.5889	0.826393	-3.13276	0.00173169	0.00287605
eschColi_CFT073_refSeq_c3594	c3594	Putative Transposase	1295.25	-2.58798	0.164192	-15.7619	5.68946e-56	1.5646e-54
eschColi_CFT073_refSeq_c0331	c0331	Putative ribokinase	472.201	-2.57895	0.352856	-7.3088	2.69529e-13	1.05411e-12
eschColi_CFT073_refSeq_c1303	c1303	Hypothetical Protein	35.6181	-2.57375	0.543501	-4.73551	2.18508e-06	4.96176e-06
eschColi_CFT073_refSeq_c0010	yaaA	Protein yaaA	8438.52	-2.55626	0.202152	-12.6452	1.18881e-36	1.42466e-35
eschColi_CFT073_refSeq_c2402	c2402	Hypothetical protein	36.0524	-2.55607	0.511162	-5.00051	5.71795e-07	1.36671e-06
eschColi_CFT073_refSeq_c1724	yciF	Protein yciF	148.835	-2.55482	0.349759	-7.30453	2.78244e-13	1.08657e-12
eschColi_CFT073_refSeq_c0308	c0308	Haemolysin expression modulating protein	391.644	-2.54718	0.228698	-11.1377	8.2171e-29	7.40248e-28
eschColi_CFT073_refSeq_c4536	c4536	Hypothetical protein	567.556	-2.54403	0.219292	-11.6011	4.0698e-31	4.03505e-30
eschColi_CFT073_refSeq_c1617	c1617	Conserved hypothetical protein	294.177	-2.5364	0.246732	-10.28	8.67668e-25	6.5514e-24
eschColi_CFT073_refSeq_c0275	c0275	Hypothetical protein yafX	64.5899	-2.53583	0.944983	-2.68347	0.00728635	0.0111222
eschColi_CFT073_refSeq_c1403	c1403	Hypothetical protein	308.74	-2.53556	0.274034	-9.25272	2.18851e-20	1.32656e-19
eschColi_CFT073_refSeq_c3241	c3241	Hypothetical protein	64.7764	-2.52705	0.478985	-5.27584	1.32152e-07	3.35028e-07
eschColi_CFT073_refSeq_c1306	csgA	Major curlin subunit precursor	560.679	-2.5267	0.208306	-12.1298	7.34591e-34	8.04663e-33
eschColi_CFT073_refSeq_c0476	tauD	Alpha-ketoglutarate-dependent taurine dioxygenase	1119.35	-2.52527	0.212402	-11.8891	1.34853e-32	1.39803e-31
eschColi_CFT073_refSeq_c0669	fepA	Ferrienterobactin receptor precursor	695.385	-2.52487	0.637981	-3.95758	7.57114e-05	0.000146787
eschColi_CFT073_refSeq_c1688	narI	Respiratory nitrate reductase 1 gamma chain	483.302	-2.52124	0.189234	-13.3234	1.69124e-40	2.35646e-39
eschColi_CFT073_refSeq_c4894	c4894	Nucleoside-specific channel-forming protein tsx precursor	1178.5	-2.51856	0.585514	-4.30144	1.69691e-05	3.5437e-05
eschColi_CFT073_refSeq_c5016	yjbJ	Protein yjbJ	2222.38	-2.50707	0.269904	-9.28873	1.56145e-20	9.59831e-20
eschColi_CFT073_refSeq_c1413	c1413	Unknown protein encoded within prophage	77.0975	-2.50268	0.439104	-5.69951	1.20149e-08	3.31632e-08
eschColi_CFT073_refSeq_c3269	hydN	Electron transport protein hydN	161.099	-2.50262	0.277498	-9.01852	1.90648e-19	1.09586e-18
eschColi_CFT073_refSeq_c0022	c0022	Hypothetical protein	1083.95	-2.4997	0.265314	-9.42168	4.43927e-21	2.81154e-20
eschColi_CFT073_refSeq_c0094	c0094	Hypothetical protein	19.8387	-2.49872	0.741051	-3.37186	0.000746625	0.00129735
eschColi_CFT073_refSeq_c5169	c5169	Hypothetical protein	193.229	-2.49423	0.337677	-7.38644	1.50807e-13	5.9967e-13
eschColi_CFT073_refSeq_c3665	c3665	Hypothetical protein	1299.03	-2.49087	0.154986	-16.0716	4.03525e-58	1.19796e-56
eschColi_CFT073_refSeq_c2133	celF	6-phospho-beta-glucosidase	1238.02	-2.48113	0.235585	-10.5318	6.16525e-26	4.83685e-25
eschColi_CFT073_refSeq_c0277	c0277	Hypothetical protein	201.347	-2.47895	0.355608	-6.97102	3.14654e-12	1.14013e-11
eschColi_CFT073_refSeq_c3178	c3178	Hypothetical protein	95.173	-2.4724	0.369898	-6.68401	2.32492e-11	7.95006e-11
eschColi_CFT073_refSeq_c3068	yphD	Hypothetical ABC transporter permease protein yphD; sugar transport system permease protein	118.813	-2.47109	0.369896	-6.68048	2.38156e-11	8.13312e-11
eschColi_CFT073_refSeq_c4015	c4015	Ribose transport system permease protein rbsC	110.685	-2.46876	0.342019	-7.2182	5.26815e-13	2.02249e-12
eschColi_CFT073_refSeq_c1609	c1609	Hypothetical protein ymgB; probable RcsB/C two-component-system connector, global regulator of biofilm formation and acid-resistance	1766.31	-2.46874	0.162628	-15.1802	4.78067e-52	1.15375e-50
eschColi_CFT073_refSeq_c1375	c1375	Hypothetical protein	11.982	-2.46527	0.785297	-3.13928	0.00169361	0.00281729
eschColi_CFT073_refSeq_c5088	c5088	Hypothetical protein; protein AaeX	18.2637	-2.46464	0.723246	-3.40775	0.000655007	0.00114654
eschColi_CFT073_refSeq_c0938	c0938	Hypothetical protein	24.5017	-2.45578	0.610862	-4.0202	5.81494e-05	0.000114653
eschColi_CFT073_refSeq_c5195	c5195	Hypothetical protein	169.781	-2.45361	0.323083	-7.59438	3.09266e-14	1.29481e-13
eschColi_CFT073_refSeq_c4902	yijF	Hypothetical protein yijF precursor	304.871	-2.45293	0.318311	-7.70606	1.29762e-14	5.56656e-14
eschColi_CFT073_refSeq_c2940	xapA	Xanthosine phosphorylase	137.405	-2.44891	0.348195	-7.03315	2.01923e-12	7.42544e-12
eschColi_CFT073_refSeq_c2580	wcaF	Putative colanic acid biosynthesis acetyltransferase wcaF	47.9527	-2.44707	0.476901	-5.1312	2.87906e-07	7.06911e-07
eschColi_CFT073_refSeq_c1431	c1431	Hypothetical protein	65.2639	-2.44321	0.404437	-6.041	1.53158e-09	4.54688e-09
eschColi_CFT073_refSeq_c3668	c3668	Hypothetical protein yafZ	99.6063	-2.44094	0.339337	-7.19328	6.32528e-13	2.41414e-12
eschColi_CFT073_refSeq_c4419	c4419	Hypothetical protein	1081.86	-2.43961	0.192482	-12.6745	8.1931e-37	9.8866e-36
eschColi_CFT073_refSeq_c5341	mgtA	Mg(2+) transport ATPase, P-type 1	4972.41	-2.43573	0.199036	-12.2376	1.95617e-34	2.17932e-33
eschColi_CFT073_refSeq_c2978	eutG	Ethanolamine utilization protein eutG; alcohol dehydrogenase	120.748	-2.433	0.319381	-7.61786	2.57914e-14	1.08853e-13
eschColi_CFT073_refSeq_c5315	ytfK	Hypothetical protein ytfK	3167.1	-2.42591	0.241895	-10.0288	1.13922e-23	8.23293e-23
eschColi_CFT073_refSeq_c3222	ygaC	Hypothetical protein ygaC	1177.63	-2.42248	0.240531	-10.0714	7.39123e-24	5.39374e-23
eschColi_CFT073_refSeq_c1275	c1275	Hypothetical protein	412.298	-2.41914	0.21232	-11.3939	4.4871e-30	4.27831e-29
eschColi_CFT073_refSeq_c1232	mchF	Probable microcin H47 secretion ATP-binding protein; ATP-binding cassette, subfamily B, bacterial RaxB	2544.16	-2.4182	0.281848	-8.57979	9.50446e-18	4.93156e-17
eschColi_CFT073_refSeq_c0689	c0689	Hypothetical protein ybdM	807.74	-2.41408	0.251441	-9.60098	7.91916e-22	5.22445e-21
eschColi_CFT073_refSeq_c0888	c0888	Hypothetical protein ybiI	2069.16	-2.4117	0.230295	-10.4722	1.15906e-25	9.01201e-25
eschColi_CFT073_refSeq_c2403	c2403	Hypothetical protein	145.117	-2.40847	0.3169	-7.60012	2.95858e-14	1.24066e-13
eschColi_CFT073_refSeq_c3180	c3180	Probable lysozyme from lambdoid prophage Qin	247.592	-2.40658	0.308925	-7.79019	6.69088e-15	2.93255e-14
eschColi_CFT073_refSeq_c1258	c1258	Hypothetical protein	87.5614	-2.40038	0.417352	-5.75145	8.84818e-09	2.46701e-08
eschColi_CFT073_refSeq_c4903	c4903	Hypothetical protein	9.97194	-2.39962	0.845595	-2.83779	0.00454265	0.00712345
eschColi_CFT073_refSeq_c2096	ydiT	Ferredoxin-like protein ydiT	26.2101	-2.39713	0.567373	-4.22495	2.3899e-05	4.90272e-05
eschColi_CFT073_refSeq_c4652	pstC	Phosphate transport system permease protein pstC	2168.22	-2.39624	0.245386	-9.76518	1.5883e-22	1.08624e-21
eschColi_CFT073_refSeq_c3331	c3331	Putative conserved protein	732.217	-2.39148	0.35	-6.8328	8.32736e-12	2.93593e-11
eschColi_CFT073_refSeq_c1231	mchE	Microcin H47 secretion protein; membrane fusion protein	4926.45	-2.39111	0.269113	-8.88516	6.38301e-19	3.53672e-18
eschColi_CFT073_refSeq_c4487	c4487	Putative phosphotransferase system (PTS), fructose-specific	125.729	-2.38581	0.445054	-5.36073	8.28861e-08	2.13972e-07
eschColi_CFT073_refSeq_c4382	yiaA	Hypothetical protein yiaA	178.9	-2.38526	0.304122	-7.8431	4.39543e-15	1.96965e-14
eschColi_CFT073_refSeq_c0325	c0325	Hypothetical protein	844.848	-2.38468	0.338456	-7.04577	1.84442e-12	6.80586e-12
eschColi_CFT073_refSeq_c5385	c5385	Hypothetical protein	95.8873	-2.37798	0.421797	-5.63773	1.72302e-08	4.69925e-08
eschColi_CFT073_refSeq_c2287	yecK	Cytochrome c-type protein torY; trimethylamine-N-oxide reductase (cytochrome c), cytochrome c-type subunit TorY	108.604	-2.3777	0.346809	-6.85594	7.08434e-12	2.50954e-11
eschColi_CFT073_refSeq_c4898	c4898	Hypothetical protein; 5'-nucleotidase / UDP-sugar diphosphatase	1289.53	-2.37351	0.242424	-9.79074	1.23393e-22	8.4721e-22
eschColi_CFT073_refSeq_c5280	yjfR	Hypothetical protein yjfR	1928.81	-2.36766	0.717755	-3.29871	0.000971306	0.00166069
eschColi_CFT073_refSeq_c2437	c2437	Hypothetical protein	88.0327	-2.36643	0.379757	-6.23144	4.62171e-10	1.43399e-09
eschColi_CFT073_refSeq_c2630	thiD	Phosphomethylpyrimidine kinase; hydroxymethylpyrimidine/phosphomethylpyrimidine kinase	634.907	-2.36598	0.26269	-9.00676	2.12234e-19	1.20798e-18
eschColi_CFT073_refSeq_c5405	yjiD	Hypothetical protein yjiD; anti-adapter protein IraD	799.154	-2.36367	0.193685	-12.2036	2.9723e-34	3.28335e-33
eschColi_CFT073_refSeq_c1826	hslJ	Heat shock protein hslJ	2044.82	-2.36341	0.211575	-11.1705	5.68306e-29	5.13736e-28
eschColi_CFT073_refSeq_c4415	yibI	Hypothetical protein yibI	115.696	-2.36194	0.352435	-6.70176	2.05917e-11	7.08774e-11
eschColi_CFT073_refSeq_c2636	yehB	Hypothetical outer membrane usher protein yehB precursor; outer membrane usher protein	444.98	-2.36112	0.25795	-9.15338	5.51784e-20	3.25036e-19
eschColi_CFT073_refSeq_c0133	c0133	Hypothetical protein	1298.9	-2.36001	0.170389	-13.8507	1.2598e-43	2.02713e-42
eschColi_CFT073_refSeq_c2981	cchB	Ethanolamine utilization protein eutN	13.0676	-2.35704	0.746924	-3.15567	0.00160132	0.00267484
eschColi_CFT073_refSeq_c1288	c1288	Hypothetical protein yeeV; Hypothetical protein yeeV	86.8942	-2.35696	0.341755	-6.89663	5.32507e-12	1.90441e-11
eschColi_CFT073_refSeq_c2701	yeiC	Hypothetical sugar kinase yeiC; pseudouridine kinase	752.632	-2.35476	0.209336	-11.2487	2.34998e-29	2.16173e-28
eschColi_CFT073_refSeq_c2991	ypfG	Hypothetical protein ypfG precursor	1911.7	-2.35142	0.17564	-13.3878	7.13049e-41	1.00153e-39
eschColi_CFT073_refSeq_c1281	c1281	Hypothetical protein	435.078	-2.34959	0.203483	-11.5469	7.65541e-31	7.5046e-30
eschColi_CFT073_refSeq_c3001	ypfH	Hypothetical protein ypfH; phospholipase/carboxylesterase	3020.8	-2.34842	0.15624	-15.0308	4.61146e-51	1.05218e-49
eschColi_CFT073_refSeq_c2203	c2203	Hypothetical protein	168.557	-2.34481	0.334241	-7.01534	2.29398e-12	8.38772e-12
eschColi_CFT073_refSeq_c2667	yohC	Hypothetical protein yohC	754.659	-2.34345	0.218155	-10.7421	6.45286e-27	5.30964e-26
eschColi_CFT073_refSeq_c0008	c0008	Hypothetical protein	23.0757	-2.33855	0.664499	-3.51927	0.000432739	0.000772221
eschColi_CFT073_refSeq_c2493	c2493	Hypothetical protein	669.391	-2.33051	0.300009	-7.76813	7.96524e-15	3.4682e-14
eschColi_CFT073_refSeq_c0007	yaaX	Hypothetical protein yaaX precursor	575.444	-2.32941	0.275111	-8.46715	2.5147e-17	1.28565e-16
eschColi_CFT073_refSeq_c5445	bglJ	Transcriptional activator protein bglJ; luxR family transcriptional regulator, regulator of transport and utilization of aryl beta-glucosides	316.123	-2.32896	0.291556	-7.98803	1.37114e-15	6.29542e-15
eschColi_CFT073_refSeq_c2959	cysP	Thiosulfate-binding protein precursor; sulfate/thiosulfate transport system substrate-binding protein	11595.9	-2.32885	0.278005	-8.37701	5.42904e-17	2.70417e-16
eschColi_CFT073_refSeq_c3515	cmtA	PTS system, mannitol (Cryptic)-specific IIBC component; mannitol PTS system EIICBA or EIICB component	78.4223	-2.32687	0.424922	-5.47599	4.3506e-08	1.14982e-07
eschColi_CFT073_refSeq_c2404	c2404	Hypothetical protein	191.321	-2.32449	0.316481	-7.3448	2.06064e-13	8.09539e-13
eschColi_CFT073_refSeq_c1824	c1824	Hypothetical protein	32.4302	-2.32354	0.523409	-4.43925	9.02744e-06	1.94029e-05
eschColi_CFT073_refSeq_c0424	ykgG	Hypothetical protein ykgG; L-lactate dehydrogenase complex protein LldG	345.192	-2.32144	0.290442	-7.99279	1.31916e-15	6.07281e-15
eschColi_CFT073_refSeq_c4281	c4281	Hypothetical protein	18.7185	-2.32088	0.656403	-3.53576	0.000406603	0.000728067
eschColi_CFT073_refSeq_c4549	c4549	Hypothetical protein; AraC family transcriptional regulator, mar-sox-rob regulon activator	89.2336	-2.31985	0.372769	-6.22329	4.86836e-10	1.50784e-09
eschColi_CFT073_refSeq_c4171	yrfH	Heat shock protein 15; ribosome-associated heat shock protein Hsp15	4798.35	-2.31948	0.227477	-10.1965	2.05457e-24	1.52272e-23
eschColi_CFT073_refSeq_c2880	yfcQ	Hypothetical fimbrial-like protein yfcQ precursor	131.415	-2.31744	0.364741	-6.35364	2.10275e-10	6.6749e-10
eschColi_CFT073_refSeq_c4907	frwC	PTS system, fructose-like-2 IIC component; fructose-like PTS system EIIC or EIIBC or EIIABC component	16.7433	-2.31491	0.666871	-3.4713	0.000517949	0.000916763
eschColi_CFT073_refSeq_c1429	ycgW	Enhancing lycopene biosynthesis protein 1; anti-adapter protein IraM	5559.16	-2.31384	0.160053	-14.4567	2.27304e-47	4.41511e-46
eschColi_CFT073_refSeq_c2702	furA	PTS system, fructose-specific IIBC component	1507.02	-2.31033	0.212292	-10.8828	1.39209e-27	1.19045e-26
eschColi_CFT073_refSeq_c2447	cbl	Transcriptional regulator cbl; LysR family transcriptional regulator, cys regulon transcriptional activator	10292.3	-2.31014	0.247617	-9.32949	1.06377e-20	6.58552e-20
eschColi_CFT073_refSeq_c0670	c0670	Hypothetical protein	3.16773	-2.30559	1.03067	-2.23698	0.0252874	0.0356232
eschColi_CFT073_refSeq_c3368	fucA	L-fuculose phosphate aldolase	104.203	-2.30411	0.329931	-6.98359	2.87724e-12	1.04545e-11
eschColi_CFT073_refSeq_c4860	c4860	Hypothetical protein	8.96817	-2.30408	0.840675	-2.74075	0.00612993	0.00944248
eschColi_CFT073_refSeq_c0596	ybaC	Acetyl esterase	814.989	-2.30267	0.251416	-9.15879	5.24831e-20	3.10208e-19
eschColi_CFT073_refSeq_c4690	ilvG	Acetohydroxy acid synthase II; acetolactate synthase I/II/III large subunit	14382.3	-2.2936	0.194779	-11.7754	5.22916e-32	5.3364e-31
eschColi_CFT073_refSeq_c0174	c0174	Hypothetical protein	5.25157	-2.29351	0.962295	-2.38338	0.0171545	0.0249603
eschColi_CFT073_refSeq_c4234	yrhA	Hypothetical protein yrhA	184.933	-2.28934	0.34998	-6.54134	6.09711e-11	2.02655e-10
eschColi_CFT073_refSeq_c3303	c3303	Hypothetical protein	2.94451	-2.28929	1.03062	-2.22128	0.0263319	0.036985
eschColi_CFT073_refSeq_c4999	c4999	Hypothetical protein	86.9832	-2.28813	0.364028	-6.28558	3.26628e-10	1.02377e-09
eschColi_CFT073_refSeq_c1019	clpA	ATP-dependent clp protease ATP-binding subunit clpA	28945.5	-2.28586	0.165022	-13.8519	1.23915e-43	2.00452e-42
eschColi_CFT073_refSeq_c0695	ahpF	Alkyl hydroperoxide reductase subunit F	50148.9	-2.27966	0.182425	-12.4964	7.80671e-36	9.12529e-35
eschColi_CFT073_refSeq_c0626	ybbX	Allantoinase	1063.03	-2.27787	0.196786	-11.5754	5.4941e-31	5.42659e-30
eschColi_CFT073_refSeq_c0080	c0080	Hypothetical protein	57.0395	-2.27506	0.472062	-4.81942	1.43978e-06	3.31696e-06
eschColi_CFT073_refSeq_c1230	mchD	MchD protein; cytolysin-activating lysine-acyltransferase	2453.59	-2.27276	0.252336	-9.00688	2.12002e-19	1.20798e-18
eschColi_CFT073_refSeq_c0625	ybbW	Putative allantoin permease	185.201	-2.26777	0.297833	-7.61423	2.65275e-14	1.11869e-13
eschColi_CFT073_refSeq_c1890	c1890	Hypothetical protein	140.736	-2.26208	0.342632	-6.60207	4.05449e-11	1.36411e-10
eschColi_CFT073_refSeq_c4209	c4209	Putative minor fimbrial subunit precursor	117.514	-2.25893	0.405809	-5.56649	2.5992e-08	7.00042e-08
eschColi_CFT073_refSeq_c1888	c1888	Conserved hypothetical protein; type VI secretion system secreted protein VgrG	233.934	-2.25118	0.27771	-8.10624	5.22115e-16	2.45549e-15
eschColi_CFT073_refSeq_c3636	c3636	Hypothetical protein	653.758	-2.24621	0.285455	-7.86885	3.57905e-15	1.6163e-14
eschColi_CFT073_refSeq_c4897	c4897	Hypothetical protein	1074.36	-2.24477	0.315778	-7.1087	1.17142e-12	4.3813e-12
eschColi_CFT073_refSeq_c0319	c0319	Putative oligogalacturonide lyase	966.727	-2.24067	0.185787	-12.0604	1.70886e-33	1.85245e-32
eschColi_CFT073_refSeq_c0227	yaeO	Rof protein; Rho-binding antiterminator	704	-2.23745	0.222668	-10.0484	9.34089e-24	6.78806e-23
eschColi_CFT073_refSeq_c1936	c1936	Type-1 fimbrial protein, A chain precursor	5584.26	-2.23303	0.170993	-13.0592	5.63404e-39	7.34111e-38
eschColi_CFT073_refSeq_c0691	ybdO	Hypothetical transcriptional regulator ybdO	1052.95	-2.23098	0.518145	-4.30571	1.66454e-05	3.48028e-05
eschColi_CFT073_refSeq_c1103	c1103	Hypothetical protein	6608.06	-2.22561	0.153674	-14.4827	1.55931e-47	3.08614e-46
eschColi_CFT073_refSeq_c1615	c1615	Putative conserved protein	369.78	-2.22434	0.259065	-8.58602	9.00335e-18	4.69486e-17
eschColi_CFT073_refSeq_c2478	cobS	Cobalamin [5'-phosphate] synthase; adenosylcobinamide-GDP ribazoletransferase	238.846	-2.2182	0.300294	-7.38678	1.50432e-13	5.98633e-13
eschColi_CFT073_refSeq_c0423	ykgF	Putative electron transport protein ykgF; L-lactate dehydrogenase complex protein LldF	1326.77	-2.21612	0.195793	-11.3187	1.06063e-29	9.98525e-29
eschColi_CFT073_refSeq_c0944	c0944	Hypothetical protein	6184.38	-2.21437	0.162877	-13.5954	4.26508e-42	6.34901e-41
eschColi_CFT073_refSeq_c3173	c3173	Putative DNA packaging protein of prophage; terminase, large subunit	464.01	-2.21425	0.244349	-9.06184	1.28267e-19	7.44663e-19
eschColi_CFT073_refSeq_c0016	yaaW	Hypothetical protein yaaW	152.594	-2.21386	0.309709	-7.14821	8.7915e-13	3.3335e-12
eschColi_CFT073_refSeq_c3648	c3648	Hypothetical protein	47.8957	-2.21307	0.470628	-4.70239	2.5714e-06	5.79369e-06
eschColi_CFT073_refSeq_c0646	c0646	Hypothetical protein	186.21	-2.21276	0.310526	-7.12586	1.03431e-12	3.8796e-12
eschColi_CFT073_refSeq_c1616	ymgD	Hypothetical protein ymgD precursor	692.784	-2.20566	0.195994	-11.2537	2.22088e-29	2.05019e-28
eschColi_CFT073_refSeq_c0317	c0317	Conserved hypothetical protein; prophage regulatory protein	25.999	-2.20372	0.694706	-3.17216	0.00151308	0.00253799
eschColi_CFT073_refSeq_c5002	malG	Maltose transport system permease protein malG; maltose/maltodextrin transport system permease protein	1607.54	-2.2025	0.188742	-11.6694	1.82738e-31	1.83616e-30
eschColi_CFT073_refSeq_c0404	matB	Hypothetical protein yagZ precursor; Mat/Ecp fimbriae major subunit	8528.53	-2.19732	0.1264	-17.3839	1.09245e-67	4.53022e-66
eschColi_CFT073_refSeq_c3440	kduI	4-deoxy-L-threo-5-hexosulose-uronate ketol-isomerase	1039.46	-2.19539	0.173851	-12.628	1.48e-36	1.76552e-35
eschColi_CFT073_refSeq_c2204	yaeR	Hypothetical protein yeaR	177.73	-2.19153	0.354522	-6.18166	6.34327e-10	1.93936e-09
eschColi_CFT073_refSeq_c3101	yfiE	Hypothetical transcriptional regulator yfiE	1355.17	-2.18885	0.214852	-10.1877	2.24983e-24	1.66506e-23
eschColi_CFT073_refSeq_c0913	ybiK	Putative L-asparaginase precursor	10744.5	-2.1875	0.215676	-10.1426	3.5763e-24	2.63557e-23
eschColi_CFT073_refSeq_c5194	c5194	Hypothetical protein	62.0514	-2.1853	0.428425	-5.10076	3.38287e-07	8.26344e-07
eschColi_CFT073_refSeq_c2581	wcaE	Putative colanic acid biosynthesis glycosyl transferase wcaE	85.0247	-2.18467	0.35763	-6.10874	1.00423e-09	3.01905e-09
eschColi_CFT073_refSeq_c1956	c1956	Putative outer membrane protein yieC precursor; carbohydrate-specific outer membrane porin	164.494	-2.17673	0.403145	-5.39938	6.68716e-08	1.73919e-07
eschColi_CFT073_refSeq_c0366	c0366	Hypothetical protein	436.393	-2.17657	0.303429	-7.17324	7.32447e-13	2.78532e-12
eschColi_CFT073_refSeq_c1963	ydeH	Hypothetical protein ydeH; diguanylate cyclase	9726.24	-2.17585	0.166176	-13.0937	3.57981e-39	4.69963e-38
eschColi_CFT073_refSeq_c4934	c4934	Hypothetical protein	79.6325	-2.17412	0.43829	-4.96046	7.03277e-07	1.66574e-06
eschColi_CFT073_refSeq_c4861	kdgT	2-keto-3-deoxygluconate permease	477.675	-2.17227	0.208866	-10.4003	2.47124e-25	1.90727e-24
eschColi_CFT073_refSeq_c3144	c3144	DNA-damage-inducible protein I	599.439	-2.17018	0.300938	-7.21138	5.53861e-13	2.12164e-12
eschColi_CFT073_refSeq_c5097	c5097	Conserved hypothetical protein	237.538	-2.16988	0.278948	-7.77882	7.32044e-15	3.19276e-14
eschColi_CFT073_refSeq_c1420	c1420	hypothetical protein	424.369	-2.16901	0.27993	-7.74841	9.30513e-15	4.03145e-14
eschColi_CFT073_refSeq_c4254	rpoH	RNA polymerase sigma-32 factor	43034	-2.16788	0.142109	-15.2551	1.52291e-52	3.73577e-51
eschColi_CFT073_refSeq_c0468	c0468	Putative transferase	217.117	-2.16103	0.292009	-7.40057	1.35603e-13	5.43348e-13
eschColi_CFT073_refSeq_c2610	c2610	Hypothetical protein	224.637	-2.15476	0.313932	-6.86379	6.70563e-12	2.37699e-11
eschColi_CFT073_refSeq_c2413	c2413	Hypothetical protein	18.6232	-2.1535	0.632506	-3.4047	0.000662359	0.00115824
eschColi_CFT073_refSeq_c4207	c4207	Putative fimbrial adhesin precursor	275.632	-2.14721	0.316624	-6.78159	1.18863e-11	4.15981e-11
eschColi_CFT073_refSeq_c4017	c4017	Putative ribose ABC transporter; ribose transport system substrate-binding protein	305.706	-2.14615	0.242265	-8.8587	8.09562e-19	4.46669e-18
eschColi_CFT073_refSeq_c0768	ybfM	Hypothetical protein ybfM	300.329	-2.13969	0.281736	-7.59467	3.08581e-14	1.29297e-13
eschColi_CFT073_refSeq_c4539	c4539	Hypothetical protein	382.806	-2.13887	0.284829	-7.50931	5.94393e-14	2.44736e-13
eschColi_CFT073_refSeq_c2119	c2119	Hypothetical protein	46.3475	-2.13271	0.531403	-4.01335	5.98639e-05	0.000117281
eschColi_CFT073_refSeq_c0321	c0321	Gluconate 5-dehydrogenase	1051.28	-2.13095	0.204054	-10.4431	1.5764e-25	1.22206e-24
eschColi_CFT073_refSeq_c0579	ybaJ	Hypothetical protein ybaJ; hha toxicity modulator TomB	4528.04	-2.12688	0.172609	-12.322	6.89911e-35	7.8195e-34
eschColi_CFT073_refSeq_c0322	c0322	Putative oligogalacturonide transporter	714.578	-2.12567	0.273485	-7.7725	7.69505e-15	3.35335e-14
eschColi_CFT073_refSeq_c1793	ycjX	Hypothetical protein ycjX	4689.26	-2.1256	0.226605	-9.38016	6.58699e-21	4.13666e-20
eschColi_CFT073_refSeq_c1280	c1280	Hypothetical protein yafX	202.172	-2.12473	0.271391	-7.82903	4.91639e-15	2.19557e-14
eschColi_CFT073_refSeq_c0469	c0469	Hypothetical protein yaiP	1795.6	-2.12289	0.240925	-8.81143	1.2356e-18	6.76732e-18
eschColi_CFT073_refSeq_c4560	c4560	Hypothetical protein	18.2238	-2.12052	0.673183	-3.14999	0.00163276	0.00272214
eschColi_CFT073_refSeq_c2909	c2909	Probable oxalyl-CoA decarboxylase	419.434	-2.1155	0.255133	-8.29175	1.11599e-16	5.45467e-16
eschColi_CFT073_refSeq_c0364	c0364	Hypothetical protein	300.118	-2.11313	0.291587	-7.24699	4.26123e-13	1.64486e-12
eschColi_CFT073_refSeq_c4303	c4303	Putative conserved protein	56.9614	-2.11152	0.490383	-4.30586	1.66336e-05	3.4792e-05
eschColi_CFT073_refSeq_c3328	ygcQ	Putative electron transfer flavoprotein subunit ygcQ	128.516	-2.10719	0.337897	-6.2362	4.48341e-10	1.39191e-09
eschColi_CFT073_refSeq_c0734	ybeL	Hypothetical protein ybeL	2137.82	-2.10576	0.239717	-8.78437	1.57246e-18	8.56737e-18
eschColi_CFT073_refSeq_c4100	hofH	Putative general secretion pathway protein H precursor	55.8159	-2.10385	0.53326	-3.94527	7.97095e-05	0.000154253
eschColi_CFT073_refSeq_c3031	c3031	SinH homolog; adhesin/invasin	448.753	-2.10149	0.237412	-8.85165	8.62326e-19	4.74779e-18
eschColi_CFT073_refSeq_c5024	c5024	Putative propionate CoA-transferase	257.191	-2.09863	0.243076	-8.63363	5.9435e-18	3.12422e-17
eschColi_CFT073_refSeq_c0678	ybdA	Hypothetical membrane protein P43; MFS transporter, ENTS family, enterobactin (siderophore) exporter	204.29	-2.09803	0.413528	-5.07347	3.90616e-07	9.48406e-07
eschColi_CFT073_refSeq_c0009	c0009	Hypothetical protein	84.4906	-2.09769	0.405968	-5.16713	2.37716e-07	5.88378e-07
eschColi_CFT073_refSeq_c0410	ycjY	Hypothetical protein ycjY	3256.13	-2.0947	0.168612	-12.4232	1.95471e-35	2.26963e-34
eschColi_CFT073_refSeq_c0280	c0280	Hypothetical protein	1030.24	-2.09459	0.175115	-11.9612	5.67173e-33	5.96273e-32
eschColi_CFT073_refSeq_c4579	c4579	Hypothetical protein	45.5028	-2.09025	0.517116	-4.04213	5.29684e-05	0.000104754
eschColi_CFT073_refSeq_c2314	araF	L-arabinose-binding periplasmic protein precursor	181.595	-2.08714	0.267324	-7.80754	5.8313e-15	2.57989e-14
eschColi_CFT073_refSeq_c1095	sulA	Cell division inhibitor	3924.42	-2.08529	0.293169	-7.11293	1.13603e-12	4.25501e-12
eschColi_CFT073_refSeq_c2315	yecI	Ferritin-like protein 2	2246.32	-2.08289	0.173173	-12.0278	2.53771e-33	2.70602e-32
eschColi_CFT073_refSeq_c0623	gip	Hydroxypyruvate isomerase	66.2011	-2.08235	0.377962	-5.50942	3.60013e-08	9.55342e-08
eschColi_CFT073_refSeq_c0470	c0470	Putative conserved protein	282.214	-2.07993	0.313034	-6.64441	3.04442e-11	1.03025e-10
eschColi_CFT073_refSeq_c2489	c2489	Putative transferase	262.165	-2.076	0.37268	-5.57048	2.54042e-08	6.8598e-08
eschColi_CFT073_refSeq_c0547	c0547	Hypothetical protein	32.4804	-2.07588	0.503965	-4.1191	3.80363e-05	7.62624e-05
eschColi_CFT073_refSeq_c2882	yfcS	Hypothetical fimbrial chaperone yfcS precursor; chaperone protein PapD	242.225	-2.07452	0.27255	-7.6115	2.70933e-14	1.14163e-13
eschColi_CFT073_refSeq_c1626	ycgK	Protein ycgK precursor	3244.05	-2.06994	0.207721	-9.96504	2.16788e-23	1.54532e-22
eschColi_CFT073_refSeq_c1219	c1219	Putative Transposase	390.058	-2.06955	0.324148	-6.38457	1.71884e-10	5.49967e-10
eschColi_CFT073_refSeq_c4504	insB	Insertion element IS1 1/5/6 protein insB	138.218	-2.06573	0.291745	-7.08061	1.43519e-12	5.3259e-12
eschColi_CFT073_refSeq_c4986	c4986	D-glucitol-6-phosphate dehydrogenase	189.157	-2.06487	0.285309	-7.23731	4.57687e-13	1.76358e-12
eschColi_CFT073_refSeq_c3875	tdcB	Threonine dehydratase catabolic	293.271	-2.0646	0.215125	-9.59722	8.21319e-22	5.41159e-21
eschColi_CFT073_refSeq_c2740	c2740	Hypothetical protein	208.599	-2.0628	0.687127	-3.00207	0.0026815	0.00433772
eschColi_CFT073_refSeq_c4117	yheL	Hypothetical protein yheL; tRNA 2-thiouridine synthesizing protein B	4038.68	-2.06191	0.219647	-9.38739	6.15075e-21	3.88136e-20
eschColi_CFT073_refSeq_c4892	metB	Cystathionine gamma-synthase	12781.1	-2.0612	0.222815	-9.25074	2.22946e-20	1.34794e-19
eschColi_CFT073_refSeq_c1437	c1437	Putative Rz endopeptidase from lambdoid prophage DLP12	471.556	-2.05883	0.308675	-6.6699	2.55981e-11	8.70768e-11
eschColi_CFT073_refSeq_c4890	yiiX	Hypothetical protein yiiX precursor	1509.47	-2.05489	0.188407	-10.9067	1.07121e-27	9.19061e-27
eschColi_CFT073_refSeq_c0273	c0273	Putative radC-like protein yeeS; DNA repair protein RadC	19.4421	-2.05255	0.652125	-3.14748	0.00164684	0.00274387
eschColi_CFT073_refSeq_c1827	ldhA	D-lactate dehydrogenase	1942.22	-2.05034	0.205334	-9.98538	1.76624e-23	1.26941e-22
eschColi_CFT073_refSeq_c3338	c3338	Hypothetical protein	242.062	-2.05004	0.363052	-5.64669	1.63566e-08	4.46518e-08
eschColi_CFT073_refSeq_c0416	ykgA	Hypothetical transcriptional regulator ykgA	842.071	-2.04182	0.346108	-5.89936	3.64924e-09	1.04593e-08
eschColi_CFT073_refSeq_c0778	c0778	Hypothetical protein	6.48891	-2.04098	0.914325	-2.23223	0.0256001	0.0360346
eschColi_CFT073_refSeq_c1272	c1272	Hypothetical protein yeeP	127.807	-2.03826	0.377858	-5.39423	6.88178e-08	1.78714e-07
eschColi_CFT073_refSeq_c2881	ycfR	Hypothetical protein yfcR	109.74	-2.03702	0.367299	-5.54595	2.92361e-08	7.8539e-08
eschColi_CFT073_refSeq_c1740	c1740	Hypothetical protein	63.1185	-2.03687	0.442298	-4.60521	4.12057e-06	9.13061e-06
eschColi_CFT073_refSeq_c1631	umuD	UmuD protein; DNA polymerase V	511.826	-2.03687	0.231479	-8.79937	1.37585e-18	7.51919e-18
eschColi_CFT073_refSeq_c1220	c1220	Phospho-2-dehydro-3-deoxyheptonate aldolase, Trp-sensitive	1215.45	-2.0367	0.28067	-7.25657	3.97023e-13	1.53891e-12
eschColi_CFT073_refSeq_c1425	c1425	Hypothetical protein; crossover junction endodeoxyribonuclease RusA	44.1864	-2.03532	0.545319	-3.73235	0.0001897	0.000352107
eschColi_CFT073_refSeq_c4775	c4775	Hypothetical protein; putative tricarboxylic transport membrane protein	96.3645	-2.03498	0.344012	-5.91543	3.31017e-09	9.52929e-09
eschColi_CFT073_refSeq_c0769	ybfN	Hypothetical lipoprotein ybfN precursor	468.196	-2.03084	0.260933	-7.783	7.08274e-15	3.09167e-14
eschColi_CFT073_refSeq_c4175	c4175	Conserved hypothetical protein	8.8027	-2.02784	0.839641	-2.41512	0.01573	0.0230286
eschColi_CFT073_refSeq_c0279	c0279	Hypothetical protein ykfF	376.241	-2.02621	0.197799	-10.2438	1.26219e-24	9.43481e-24
eschColi_CFT073_refSeq_c1434	ydfR	Hypothetical protein ydfR	184.225	-2.02423	0.310032	-6.52911	6.61628e-11	2.19334e-10
eschColi_CFT073_refSeq_c4383	yiaB	Hypothetical protein yiaB	73.0367	-2.02328	0.355264	-5.69515	1.23264e-08	3.39872e-08
eschColi_CFT073_refSeq_c0427	c0427	Conserved hypothetical protein	266.33	-2.02274	0.319187	-6.33718	2.34005e-10	7.39225e-10
eschColi_CFT073_refSeq_c2178	ydjJ	Hypothetical zinc-type alcohol dehydrogenase-like protein ydjJ	194.257	-2.02112	0.302702	-6.67692	2.44024e-11	8.32263e-11
eschColi_CFT073_refSeq_c3635	c3635	Hypothetical protein yjhA precursor; oligogalacturonate-specific porin family protein	718.9	-2.01044	0.279621	-7.18987	6.48528e-13	2.4734e-12
eschColi_CFT073_refSeq_c2247	pphA	Serine/threonine protein phosphatase 1	1028.25	-2.00669	0.164013	-12.2349	2.0234e-34	2.24942e-33
eschColi_CFT073_refSeq_c4643	bglB	6-phospho-beta-glucosidase bglB	190.739	-2.00467	0.260082	-7.70783	1.27972e-14	5.49426e-14
eschColi_CFT073_refSeq_c3653	c3653	Hypothetical protein	215.248	-2.00387	0.255572	-7.8407	4.48033e-15	2.00426e-14
eschColi_CFT073_refSeq_c3877	tdcR	Threonine dehydratase operon activator protein	83.0515	-1.99176	0.373147	-5.33772	9.41219e-08	2.41783e-07
eschColi_CFT073_refSeq_c2897	c2897	Type 1 fimbriae Regulatory protein fimB	1594.52	-1.98462	0.226448	-8.76414	1.88207e-18	1.01799e-17
eschColi_CFT073_refSeq_c4386	xylF	D-xylose-binding periplasmic protein precursor	211.614	-1.98352	0.237814	-8.34061	7.3911e-17	3.65014e-16
eschColi_CFT073_refSeq_c1408	ydfB	Hypothetical protein ydfB	33.5217	-1.98214	0.492534	-4.02436	5.71295e-05	0.000112727
eschColi_CFT073_refSeq_c3242	c3242	Hypothetical protein	43.828	-1.97704	0.602358	-3.28216	0.00103014	0.0017561
eschColi_CFT073_refSeq_c2410	c2410	Hypothetical protein	80.3998	-1.97501	0.418453	-4.7198	2.36076e-06	5.34212e-06
eschColi_CFT073_refSeq_c5277	yifO	Hypothetical lipoprotein yjfO precursor	958.826	-1.97496	0.17106	-11.5455	7.78277e-31	7.61516e-30
eschColi_CFT073_refSeq_c3171	c3171	Putative capsid structural protein of prophage	475.363	-1.97465	0.270647	-7.29604	2.96363e-13	1.15646e-12
eschColi_CFT073_refSeq_c5497	pheL	Phe leader peptide	20.5443	-1.97259	0.632298	-3.11972	0.00181022	0.00299791
eschColi_CFT073_refSeq_c0661	cusA	Putative cation efflux system protein cusA	1211.69	-1.97207	0.154107	-12.7968	1.70874e-37	2.13083e-36
eschColi_CFT073_refSeq_c1555	c1555	Putative DNA N-6-adenine-methyltransferase of bacteriophage	132.177	-1.97114	0.312915	-6.29929	2.99019e-10	9.39491e-10
eschColi_CFT073_refSeq_c1169	alpA	Prophage CP4-57 Regulatory protein alpA	1057.9	-1.96999	0.208423	-9.45186	3.32857e-21	2.12874e-20
eschColi_CFT073_refSeq_c1018	yljA	Protein yljA; ATP-dependent Clp protease adaptor protein ClpS	1187.94	-1.96979	0.150088	-13.1242	2.392e-39	3.1802e-38
eschColi_CFT073_refSeq_c4528	c4528	Ethanolamine utilization protein eutN	44.3787	-1.96821	0.532959	-3.69298	0.000221639	0.00040921
eschColi_CFT073_refSeq_c0017	yaaI	Hypothetical protein yaaI	134.186	-1.96586	0.299885	-6.55538	5.55018e-11	1.85183e-10
eschColi_CFT073_refSeq_c0054	fixX	Ferredoxin-like protein	23.0556	-1.96535	0.747387	-2.62963	0.00854777	0.0129455
eschColi_CFT073_refSeq_c0937	c0937	Hypothetical protein	20.7164	-1.96108	0.634803	-3.08927	0.00200647	0.00330615
eschColi_CFT073_refSeq_c0050	fixA	FixA protein; electron transfer flavoprotein beta subunit	185.153	-1.95976	0.254682	-7.69491	1.41591e-14	6.05413e-14
eschColi_CFT073_refSeq_c2401	c2401	Hypothetical protein	321.053	-1.95497	0.227706	-8.58552	9.04242e-18	4.71053e-17
eschColi_CFT073_refSeq_c3666	c3666	Hypothetical protein ykfF	123.786	-1.95447	0.327032	-5.97638	2.28152e-09	6.65231e-09
eschColi_CFT073_refSeq_c0326	c0326	Hypothetical protein	104.155	-1.9538	0.476225	-4.10269	4.08379e-05	8.14732e-05
eschColi_CFT073_refSeq_c5148	c5148	Unknown protein encoded within prophage	60.2617	-1.95123	0.400763	-4.86878	1.12289e-06	2.60645e-06
eschColi_CFT073_refSeq_c2092	c2092	Hypothetical protein	16.2928	-1.95109	0.658256	-2.96402	0.00303645	0.00487717
eschColi_CFT073_refSeq_c1265	c1265	Outer membrane heme/hemoglobin receptor; hemoglobin/transferrin/lactoferrin receptor protein	5644.73	-1.9504	0.281456	-6.92968	4.21802e-12	1.51785e-11
eschColi_CFT073_refSeq_c1033	dmsC	Anaerobic dimethyl sulfoxide reductase chain C	1444.3	-1.94988	0.179017	-10.8922	1.25637e-27	1.07616e-26
eschColi_CFT073_refSeq_c0595	hemH	Ferrochelatase	6484.05	-1.94717	0.18207	-10.6946	1.07831e-26	8.78969e-26
eschColi_CFT073_refSeq_c3634	c3634	Hypothetical protein yjhT precursor	1580.07	-1.94408	0.262632	-7.4023	1.33841e-13	5.367e-13
eschColi_CFT073_refSeq_c2768	yfaP	Hypothetical protein yfaP	106.63	-1.9432	0.317469	-6.12092	9.3038e-10	2.8051e-09
eschColi_CFT073_refSeq_c4210	c4210	Putative minor fimbrial subunit precursor	65.5896	-1.93967	0.411103	-4.71822	2.3792e-06	5.38151e-06
eschColi_CFT073_refSeq_c4920	c4920	Starvation sensing protein rspA; mannonate dehydratase	553.049	-1.93498	0.353445	-5.47462	4.38444e-08	1.15759e-07
eschColi_CFT073_refSeq_c0079	c0079	Hypothetical protein	111.368	-1.93096	0.316333	-6.1042	1.03315e-09	3.10421e-09
eschColi_CFT073_refSeq_c4959	yjaI	Zinc resistance-associated protein precursor	175.904	-1.92795	0.275502	-6.99797	2.59697e-12	9.46246e-12
eschColi_CFT073_refSeq_c4482	c4482	Hypothetical protein yajF; fructokinase	126.91	-1.92707	0.295207	-6.52786	6.67141e-11	2.20761e-10
eschColi_CFT073_refSeq_c3744	yqhC	Hypothetical transcriptional regulator yqhC	1473.37	-1.92688	0.288965	-6.66821	2.58944e-11	8.80276e-11
eschColi_CFT073_refSeq_c3102	yfiK	Hypothetical protein yfiK; cysteine/O-acetylserine efflux protein	470.719	-1.92291	0.203795	-9.43552	3.89057e-21	2.47302e-20
eschColi_CFT073_refSeq_c2815	yfbL	Hypothetical protein yfbL	81.5799	-1.91719	0.393286	-4.8748	1.08916e-06	2.5304e-06
eschColi_CFT073_refSeq_c0785	ybfA	Hypothetical protein ybfA precursor	933.574	-1.91676	0.214027	-8.95567	3.37681e-19	1.89515e-18
eschColi_CFT073_refSeq_c4030	envR	Potential acrEF/envCD operon repressor; TetR/AcrR family transcriptional regulator, acrEF/envCD operon repressor	124.437	-1.91059	0.304124	-6.28229	3.33629e-10	1.04509e-09
eschColi_CFT073_refSeq_c4891	metJ	Met repressor; MetJ family transcriptional regulator, methionine regulon repressor	7433.9	-1.90733	0.154262	-12.3642	4.08242e-35	4.67777e-34
eschColi_CFT073_refSeq_c3660	c3660	Unknown protein encoded by ISEc8; transposase	48.1457	-1.90599	0.435839	-4.37316	1.22461e-05	2.59789e-05
eschColi_CFT073_refSeq_c1645	ymgE	Transglycosylase associated protein	160.519	-1.90572	0.263345	-7.23659	4.60118e-13	1.77034e-12
eschColi_CFT073_refSeq_c4689	c4689	Hypothetical protein	9.75175	-1.90388	0.780474	-2.43939	0.0147121	0.0216111
eschColi_CFT073_refSeq_c2176	ydjH	Hypothetical sugar kinase ydjH	131.034	-1.90203	0.432933	-4.39335	1.11617e-05	2.37847e-05
eschColi_CFT073_refSeq_c4172	hslO	Heat shock protein 33	14319.6	-1.89854	0.207311	-9.15791	5.2913e-20	3.12396e-19
eschColi_CFT073_refSeq_c2767	atoB	Acetyl-CoA acetyltransferase	169.886	-1.89801	0.272788	-6.95782	3.45575e-12	1.24784e-11
eschColi_CFT073_refSeq_c0408	c0408	Hypothetical protein	265.078	-1.89373	0.302986	-6.25024	4.09829e-10	1.2769e-09
eschColi_CFT073_refSeq_c1285	c1285	Hypothetical protein	309.014	-1.89363	0.205311	-9.22325	2.88229e-20	1.73103e-19
eschColi_CFT073_refSeq_c4014	c4014	Hypothetical protein; tagatose kinase	233.451	-1.88715	0.293519	-6.42939	1.28114e-10	4.13973e-10
eschColi_CFT073_refSeq_c3670	c3670	Hypothetical protein	130.55	-1.88334	0.31166	-6.04295	1.51322e-09	4.49749e-09
eschColi_CFT073_refSeq_c3285	hycA	Formate hydrogenlyase Regulatory protein hycA	23.5872	-1.88222	0.632856	-2.97417	0.00293779	0.00472452
eschColi_CFT073_refSeq_c5350	c5350	Putative arginine deiminase	83.6059	-1.88209	0.346393	-5.43341	5.52884e-08	1.44513e-07
eschColi_CFT073_refSeq_c4399	yiaM	Hypothetical protein yiaM; TRAP-type transport system small permease protein	36.0704	-1.87938	0.495726	-3.79116	0.000149945	0.000281922
eschColi_CFT073_refSeq_c0167	yadK	Protein yadK	353.893	-1.87452	0.329618	-5.68695	1.29327e-08	3.56024e-08
eschColi_CFT073_refSeq_c5156	yafZ	Hypothetical protein yafZ	43.0215	-1.87004	0.45443	-4.11514	3.86947e-05	7.74355e-05
eschColi_CFT073_refSeq_c0508	phoB	Phosphate regulon transcriptional Regulatory protein phoB; two-component system, OmpR family, phosphate regulon response regulator PhoB	3273.39	-1.8665	0.20268	-9.20909	3.28895e-20	1.96847e-19
eschColi_CFT073_refSeq_c2883	yfcU	Putative outer membrane protein; outer membrane usher protein PapC	372.057	-1.86533	0.246666	-7.56218	3.96364e-14	1.64889e-13
eschColi_CFT073_refSeq_c4391	c4391	Hypothetical protein	32.8458	-1.86444	0.514962	-3.62053	0.000293996	0.00053505
eschColi_CFT073_refSeq_c3329	ygcR	Putative electron transfer flavoprotein subunit ygcR	62.2941	-1.86337	0.508867	-3.6618	0.000250452	0.000459485
eschColi_CFT073_refSeq_c1790	ycjV	Hypothetical ABC transporter ATP-binding protein ycjV; multiple sugar transport system ATP-binding protein	57.6501	-1.86146	0.441137	-4.21969	2.44638e-05	5.01464e-05
eschColi_CFT073_refSeq_c1822	ompN	Outer membrane protein N precursor	724.751	-1.85755	0.200802	-9.25064	2.23151e-20	1.34794e-19
eschColi_CFT073_refSeq_c4481	c4481	Conserved hypothetical protein; D-lyxose ketol-isomerase	342.581	-1.85591	0.207484	-8.94479	3.72641e-19	2.08241e-18
eschColi_CFT073_refSeq_c4895	c4895	Hypothetical protein	1299.8	-1.85401	0.537206	-3.4512	0.000558092	0.000983816
eschColi_CFT073_refSeq_c4899	arg	5,10-methylenetetrahydrofolate reductase; methylenetetrahydrofolate reductase (NADPH)	27923.1	-1.85245	0.27235	-6.80174	1.03366e-11	3.63206e-11
eschColi_CFT073_refSeq_c3243	c3243	Hypothetical protein	713.588	-1.85155	0.235431	-7.86452	3.7051e-15	1.67177e-14
eschColi_CFT073_refSeq_c3067	yphC	Hypothetical zinc-type alcohol dehydrogenase-like protein yphC	288.028	-1.85152	0.231137	-8.01052	1.14228e-15	5.29585e-15
eschColi_CFT073_refSeq_c1570	c1570	Putative DNA packaging protein of prophage	7.89808	-1.84955	0.828689	-2.2319	0.0256217	0.0360553
eschColi_CFT073_refSeq_c3022	c3022	Conserved hypothetical protein	14.6715	-1.84789	0.677664	-2.72685	0.00639421	0.00982623
eschColi_CFT073_refSeq_c0681	entE	Enterobactin synthetase component E	173.76	-1.8469	0.460601	-4.00977	6.07774e-05	0.000118937
eschColi_CFT073_refSeq_c1152	c1152	Hypothetical protein	6.41453	-1.84494	0.873225	-2.11279	0.0346185	0.0474507
eschColi_CFT073_refSeq_c3332	ygcW	Hypothetical oxidoreductase ygcW	127.242	-1.84381	0.521621	-3.53477	0.000408128	0.000730548
eschColi_CFT073_refSeq_c2490	c2490	Hypothetical protein yaiO	1038.87	-1.84234	0.283054	-6.50879	7.57606e-11	2.49905e-10
eschColi_CFT073_refSeq_c4016	c4016	Ribose transport ATP-binding protein rbsA	130.416	-1.84096	0.296672	-6.20537	5.45683e-10	1.67816e-09
eschColi_CFT073_refSeq_c2979	eutJ	Ethanolamine utilization protein eutJ	31.2209	-1.83908	0.515516	-3.56745	0.000360469	0.000650364
eschColi_CFT073_refSeq_c3163	c3163	Putative tail component of prophage	137.387	-1.83896	0.273605	-6.72122	1.80209e-11	6.22744e-11
eschColi_CFT073_refSeq_c2618	gatB	PTS system, galactitol-specific IIB component	46.2824	-1.83817	0.442829	-4.15097	3.31074e-05	6.68417e-05
eschColi_CFT073_refSeq_c4031	acrE	Acriflavine resistance protein E precursor; membrane fusion protein, multidrug efflux system	327.656	-1.83746	0.216585	-8.48377	2.18018e-17	1.11681e-16
eschColi_CFT073_refSeq_c0403	yagY	Hypothetical protein yagY precursor; Mat/Ecp fimbriae periplasmic chaperone	1067.53	-1.83726	0.161107	-11.404	3.99296e-30	3.8211e-29
eschColi_CFT073_refSeq_c2914	yfdY	Hypothetical protein yfdY	352.627	-1.8363	0.233615	-7.86036	3.83023e-15	1.72377e-14
eschColi_CFT073_refSeq_c4853	rhaB	Rhamnulokinase	100.161	-1.83608	0.348056	-5.27524	1.32583e-07	3.35957e-07
eschColi_CFT073_refSeq_c3912	yhbV	Hypothetical protein yhbV	259.587	-1.83309	0.235268	-7.79149	6.62246e-15	2.90776e-14
eschColi_CFT073_refSeq_c4617	c4617	Putative conserved protein	101.516	-1.83268	0.312647	-5.86183	4.57803e-09	1.30143e-08
eschColi_CFT073_refSeq_c2086	ydiN	Hypothetical transport protein ydiN	169.333	-1.83136	0.349334	-5.24242	1.58483e-07	3.9792e-07
eschColi_CFT073_refSeq_c5199	c5199	Hypothetical protein	94.3572	-1.82715	0.365467	-4.99949	5.7483e-07	1.37271e-06
eschColi_CFT073_refSeq_c4756	c4756	Hypothetical protein	185.103	-1.82667	0.297121	-6.14789	7.85228e-10	2.38675e-09
eschColi_CFT073_refSeq_c4969	yjaB	Hypothetical acetyltransferase yjaB	147.877	-1.82572	0.287653	-6.34696	2.19606e-10	6.95418e-10
eschColi_CFT073_refSeq_c1885	c1885	Hypothetical protein	781.333	-1.82549	0.217766	-8.38278	5.16921e-17	2.57721e-16
eschColi_CFT073_refSeq_c1214	c1214	Cea protein	203.494	-1.82422	0.283363	-6.43775	1.21256e-10	3.93518e-10
eschColi_CFT073_refSeq_c3304	c3304	Hypothetical protein; NAD(P)H dehydrogenase (quinone)	1658.69	-1.82422	0.194744	-9.36725	7.44459e-21	4.66403e-20
eschColi_CFT073_refSeq_c2703	fruK	1-phosphofructokinase	1138.25	-1.82317	0.179316	-10.1673	2.77435e-24	2.05035e-23
eschColi_CFT073_refSeq_c4396	yiaK	Hypothetical oxidoreductase yiaK; 3-dehydro-L-gulonate 2-dehydrogenase	268.771	-1.8229	0.24394	-7.47273	7.85498e-14	3.20392e-13
eschColi_CFT073_refSeq_c3669	yfjX	Hypothetical protein yfjX	78.3961	-1.81928	0.338557	-5.37364	7.71645e-08	1.99596e-07
eschColi_CFT073_refSeq_c2408	c2408	Hypothetical protein	178.466	-1.81667	0.303424	-5.98723	2.13438e-09	6.24071e-09
eschColi_CFT073_refSeq_c4264	yhhQ	Hypothetical protein yhhQ; queuosine precursor transporter	1057.94	-1.81429	0.242313	-7.48738	7.02622e-14	2.87712e-13
eschColi_CFT073_refSeq_c1882	c1882	Hypothetical protein	36.9772	-1.81402	0.465739	-3.89493	9.82265e-05	0.000188273
eschColi_CFT073_refSeq_c4691	ilvM	Acetolactate synthase isozyme II small subunit	859.968	-1.81127	0.192035	-9.43198	4.02431e-21	2.55492e-20
eschColi_CFT073_refSeq_c1287	c1287	Hypothetical protein; cytoskeleton bundling-enhancing protein CbeA and related proteins	9.2111	-1.8112	0.85599	-2.11591	0.0343526	0.047148
eschColi_CFT073_refSeq_c1723	yciE	Protein yciE	458.26	-1.81106	0.226744	-7.98726	1.37976e-15	6.32946e-15
eschColi_CFT073_refSeq_c0936	c0936	Hypothetical protein	72.6504	-1.80976	0.373254	-4.8486	1.24336e-06	2.87841e-06
eschColi_CFT073_refSeq_c4313	chuT	Putative Periplasmic binding protein; iron complex transport system substrate-binding protein	334.44	-1.80714	0.265783	-6.79929	1.05137e-11	3.68931e-11
eschColi_CFT073_refSeq_c2480	c2480	Hypothetical protein	419.75	-1.80627	0.184385	-9.79614	1.16971e-22	8.05235e-22
eschColi_CFT073_refSeq_c4292	yhiO	Universal stress protein B	1789.93	-1.80428	0.181412	-9.94577	2.63123e-23	1.87305e-22
eschColi_CFT073_refSeq_c4985	c4985	Putative sorbose PTS component; sorbose PTS system EIIA component	26.109	-1.80368	0.563338	-3.20177	0.00136585	0.0023051
eschColi_CFT073_refSeq_c2907	yfdE	Hypothetical protein yfdE; CoA:oxalate CoA-transferase	407.995	-1.80342	0.262624	-6.86692	6.56024e-12	2.32704e-11
eschColi_CFT073_refSeq_c3834	ebgC	Evolved beta-galactosidase beta-subunit	28.8793	-1.80275	0.53228	-3.38684	0.000707034	0.001233
eschColi_CFT073_refSeq_c2479	cobU	Cobalamin biosynthesis protein cobU; adenosylcobinamide kinase / adenosylcobinamide-phosphate guanylyltransferase	1023.63	-1.80267	0.194	-9.29213	1.51238e-20	9.30764e-20
eschColi_CFT073_refSeq_c2031	ydhA	Hypothetical protein ydhA	618.54	-1.80241	0.220409	-8.17758	2.8959e-16	1.38183e-15
eschColi_CFT073_refSeq_c5487	creD	Inner membrane protein creD	578.84	-1.80114	0.238662	-7.54683	4.45977e-14	1.85233e-13
eschColi_CFT073_refSeq_c3610	c3610	Putative receptor; outer membrane receptor for ferrienterochelin and colicins	1334.49	-1.80001	0.279931	-6.43021	1.2743e-10	4.12274e-10
eschColi_CFT073_refSeq_c0127	ppdD	Prepilin peptidase dependent protein D precursor	59.3874	-1.79591	0.395112	-4.54534	5.48476e-06	1.20108e-05
eschColi_CFT073_refSeq_c1227	mchB	MchB protein	10213.6	-1.79405	0.170615	-10.5152	7.34933e-26	5.74854e-25
eschColi_CFT073_refSeq_c0053	fixC	FixC protein; electron transfer flavoprotein-quinone oxidoreductase	233.431	-1.79398	0.230459	-7.78439	7.00503e-15	3.06287e-14
eschColi_CFT073_refSeq_c3996	ychQ	Hypothetical protein yhcQ; p-hydroxybenzoic acid efflux pump subunit AaeA	524.445	-1.79328	0.193352	-9.27466	1.78188e-20	1.08766e-19
eschColi_CFT073_refSeq_c4571	yfjX	Hypothetical protein yfjX	44.0169	-1.79258	0.433773	-4.13254	3.58775e-05	7.21833e-05
eschColi_CFT073_refSeq_c3812	ttdA	L(+)-tartrate dehydratase alpha subunit	291.46	-1.79257	0.260986	-6.86843	6.49117e-12	2.3041e-11
eschColi_CFT073_refSeq_c5390	c5390	Hypothetical protein	162.417	-1.78359	0.417058	-4.27661	1.89762e-05	3.93925e-05
eschColi_CFT073_refSeq_c4901	yijE	Hypothetical transport protein yijE	939.134	-1.78122	0.245788	-7.24695	4.26247e-13	1.64486e-12
eschColi_CFT073_refSeq_c1323	c1323	Cytochrome b561 homolog 2	842.045	-1.78012	0.181088	-9.83018	8.34717e-23	5.78435e-22
eschColi_CFT073_refSeq_c1618	c1618	Hypothetical protein	77.0374	-1.77657	0.358502	-4.95552	7.21356e-07	1.70624e-06
eschColi_CFT073_refSeq_c4763	c4763	Hypothetical protein	70.1536	-1.77639	0.393197	-4.5178	6.24848e-06	1.36035e-05
eschColi_CFT073_refSeq_c1148	ycdL	Hypothetical isochorismatase family protein ycdL	30.7704	-1.77632	0.579055	-3.06763	0.00215767	0.0035311
eschColi_CFT073_refSeq_c0199	yaeG	Carbohydrate diacid regulator	1519.39	-1.77433	0.203071	-8.73751	2.38313e-18	1.28635e-17
eschColi_CFT073_refSeq_c1267	c1267	Hypothetical protein	1150.74	-1.77386	0.269343	-6.58589	4.52166e-11	1.51447e-10
eschColi_CFT073_refSeq_c4767	c4767	Hypothetical protein yahF; FdrA protein	260.228	-1.77322	0.315713	-5.61655	1.94802e-08	5.29574e-08
eschColi_CFT073_refSeq_c3563	c3563	Unknown protein encoded by ISEc8 within prophage; transposase	204.992	-1.77211	0.321388	-5.51394	3.50896e-08	9.32095e-08
eschColi_CFT073_refSeq_c0168	yadL	Hypothetical protein yadL precursor	415.566	-1.77205	0.277686	-6.38149	1.75374e-10	5.6079e-10
eschColi_CFT073_refSeq_c5228	yjeI	Hypothetical protein yjeI precursor	7396.03	-1.77016	0.154653	-11.446	2.46299e-30	2.37001e-29
eschColi_CFT073_refSeq_c1887	c1887	Hypothetical protein	179.375	-1.76867	0.277406	-6.37572	1.82104e-10	5.81241e-10
eschColi_CFT073_refSeq_c2094	ydiR	Putative electron transfer flavoprotein subunit ydiR	259.235	-1.76747	0.235722	-7.49813	6.47358e-14	2.65916e-13
eschColi_CFT073_refSeq_c3647	c3647	Hypothetical protein	11.5708	-1.76611	0.762384	-2.31657	0.0205273	0.0294576
eschColi_CFT073_refSeq_c0943	c0943	Hypothetical protein	1171.84	-1.76498	0.260363	-6.77891	1.21088e-11	4.232e-11
eschColi_CFT073_refSeq_c3293	ygbA	Hypothetical protein ygbA	193.452	-1.76345	0.238011	-7.40912	1.27144e-13	5.11808e-13
eschColi_CFT073_refSeq_c3069	yphE	Hypothetical ABC transporter ATP-binding protein yphE	326.984	-1.76201	0.308267	-5.71586	1.09153e-08	3.03042e-08
eschColi_CFT073_refSeq_c1791	ompG	Outer membrane protein G precursor	218.803	-1.76136	0.243903	-7.22159	5.13843e-13	1.97414e-12
eschColi_CFT073_refSeq_c4925	c4925	Putative citrate permease	300.349	-1.75973	0.272877	-6.44883	1.12719e-10	3.66722e-10
eschColi_CFT073_refSeq_c4983	c4983	PTS system, mannose-specific IIC component	84.3916	-1.75739	0.348023	-5.04963	4.42666e-07	1.06932e-06
eschColi_CFT073_refSeq_c0161	c0161	Hypothetical protein	20.1334	-1.7551	0.607888	-2.88721	0.00388675	0.00616524
eschColi_CFT073_refSeq_c0169	yadM	Hypothetical protein yadM	318.175	-1.75234	0.331288	-5.28948	1.22665e-07	3.12341e-07
eschColi_CFT073_refSeq_c0619	ybbS	Hypothetical transcriptional regulator ybbS; LysR family transcriptional regulator, transcriptional activator of the allD operon	102.872	-1.74819	0.310712	-5.62641	1.84003e-08	5.00738e-08
eschColi_CFT073_refSeq_c3367	fucO	Lactaldehyde reductase	560.227	-1.74787	0.185009	-9.44747	3.47135e-21	2.21463e-20
eschColi_CFT073_refSeq_c0305	c0305	Hypothetical protein	25.0642	-1.74649	0.569334	-3.0676	0.00215786	0.0035311
eschColi_CFT073_refSeq_c0357	c0357	Hypothetical protein	114.267	-1.74496	0.328136	-5.31781	1.05025e-07	2.68866e-07
eschColi_CFT073_refSeq_c2526	c2526	Hypothetical protein yafZ	114.786	-1.73922	0.328212	-5.29907	1.16396e-07	2.97103e-07
eschColi_CFT073_refSeq_c1979	ynfG	Tat-targeted selenate reductase subunit YnfG	235.179	-1.73687	0.23885	-7.27181	3.5469e-13	1.37891e-12
eschColi_CFT073_refSeq_c3174	nohB	Prophage QSR' DNA packaging protein NU1 homolog	63.5307	-1.73661	0.382822	-4.53633	5.72406e-06	1.25139e-05
eschColi_CFT073_refSeq_c3025	yfgI	Hypothetical protein yfgI	402.248	-1.73571	0.211322	-8.21355	2.14737e-16	1.0322e-15
eschColi_CFT073_refSeq_c4507	c4507	Transposase insF for insertion sequence IS3A/B/C/D/E/fA	250.206	-1.73533	0.251277	-6.90607	4.98268e-12	1.78563e-11
eschColi_CFT073_refSeq_c1758	yciW	Hypothetical protein yciW	3663.35	-1.73331	0.254888	-6.80026	1.04433e-11	3.66708e-11
eschColi_CFT073_refSeq_c1883	c1883	Conserved hypothetical protein; type VI secretion system secreted protein VgrG	201.137	-1.73292	0.247604	-6.99873	2.58286e-12	9.41762e-12
eschColi_CFT073_refSeq_c1300	csgF	Curli production assembly/transport component csgF precursor	399.081	-1.73058	0.2276	-7.6036	2.88013e-14	1.2097e-13
eschColi_CFT073_refSeq_c1880	c1880	Putative conserved protein	68.4135	-1.7304	0.35188	-4.9176	8.76132e-07	2.05743e-06
eschColi_CFT073_refSeq_c0396	c0396	Insertion element IS1 1/2/3/5/6 protein insA	434.473	-1.72534	0.258831	-6.66589	2.6307e-11	8.93719e-11
eschColi_CFT073_refSeq_c1619	c1619	Putative conserved protein	37.2827	-1.7251	0.528681	-3.26303	0.00110226	0.00187722
eschColi_CFT073_refSeq_c4485	c4485	Putative PTS enzyme-ii fructose	258.514	-1.72341	0.288491	-5.97389	2.31666e-09	6.74723e-09
eschColi_CFT073_refSeq_c0808	c0808	Hypothetical protein	40.8958	-1.72286	0.514238	-3.35031	0.00080722	0.00139475
eschColi_CFT073_refSeq_c4053	yhdM	Zn(II)-responsive regulator of zntA; MerR family transcriptional regulator, Zn(II)-responsive regulator of zntA	1180.74	-1.72252	0.206924	-8.32442	8.47439e-17	4.17724e-16
eschColi_CFT073_refSeq_c0694	ahpC	Alkyl hydroperoxide reductase C22 protein	77486.3	-1.72224	0.176944	-9.73327	2.17489e-22	1.47774e-21
eschColi_CFT073_refSeq_c4054	yhdN	Hypothetical protein yhdN	1556.94	-1.72205	0.210228	-8.19137	2.58264e-16	1.23801e-15
eschColi_CFT073_refSeq_c1089	c1089	Hypothetical protein	2552.94	-1.72021	0.178406	-9.6421	5.30913e-22	3.53378e-21
eschColi_CFT073_refSeq_c3170	c3170	Putative capsid protein of prophage	464.448	-1.71987	0.310572	-5.53775	3.0638e-08	8.20521e-08
eschColi_CFT073_refSeq_c1207	c1207	Hypothetical protein	256.219	-1.71633	0.234646	-7.31456	2.58231e-13	1.01068e-12
eschColi_CFT073_refSeq_c1031	dmsA	Anaerobic dimethyl sulfoxide reductase chain A precursor	634.608	-1.71562	0.182934	-9.37833	6.70281e-21	4.20434e-20
eschColi_CFT073_refSeq_c0624	ybbQ	2-hydroxy-3-oxopropionate reductase	200.204	-1.7143	0.257982	-6.64505	3.03112e-11	1.02642e-10
eschColi_CFT073_refSeq_c2987	c2987	Ethanolamine utilization protein eutS	25.5277	-1.7135	0.616508	-2.77936	0.00544658	0.00846976
eschColi_CFT073_refSeq_c0977	c0977	Putative tail fiber protein of prophage	30.1696	-1.71097	0.511621	-3.34422	0.00082513	0.00142334
eschColi_CFT073_refSeq_c1889	c1889	Hypothetical protein	251.406	-1.71088	0.270285	-6.32991	2.45301e-10	7.73505e-10
eschColi_CFT073_refSeq_c3650	c3650	Hypothetical protein	295.067	-1.70998	0.229598	-7.4477	9.49828e-14	3.85016e-13
eschColi_CFT073_refSeq_c1235	c1235	Hypothetical protein	875.764	-1.70896	0.307964	-5.5492	2.86975e-08	7.71715e-08
eschColi_CFT073_refSeq_c1907	fdnI	Formate dehydrogenase-N gamma subunit	501.279	-1.7065	0.178588	-9.55547	1.2302e-21	8.06498e-21
eschColi_CFT073_refSeq_c4208	c4208	Putative fimbrial chaperone precursor	175.698	-1.70645	0.355618	-4.79856	1.59809e-06	3.66873e-06
eschColi_CFT073_refSeq_c4106	hofD	Type 4 prepilin-like proteins leader peptide processing enzyme	744.583	-1.70606	0.228714	-7.45937	8.6934e-14	3.53212e-13
eschColi_CFT073_refSeq_c2983	eutI	Ethanolamine utilization protein eutD; phosphotransacetylase	134.53	-1.70524	0.320249	-5.32472	1.01106e-07	2.59087e-07
eschColi_CFT073_refSeq_c1266	c1266	Hypothetical protein	2753.24	-1.70186	0.256773	-6.62787	3.40562e-11	1.14951e-10
eschColi_CFT073_refSeq_c0245	yafC	Hypothetical transcriptional regulator yafC	865.21	-1.6987	0.171289	-9.91715	3.50633e-23	2.4791e-22
eschColi_CFT073_refSeq_c4588	yicO	Hypothetical protein yicO	157.726	-1.69591	0.281752	-6.01915	1.75333e-09	5.18165e-09
eschColi_CFT073_refSeq_c3622	c3622	Hypothetical protein	216.914	-1.69372	0.345771	-4.89838	9.66321e-07	2.25907e-06
eschColi_CFT073_refSeq_c0304	c0304	Hypothetical protein	23.2145	-1.6932	0.564202	-3.00105	0.00269053	0.00434963
eschColi_CFT073_refSeq_c3270	c3270	Hypothetical protein	32.5776	-1.68949	0.495128	-3.41223	0.000644328	0.00112936
eschColi_CFT073_refSeq_c3189	c3189	Hypothetical protein	16.3328	-1.68911	0.65052	-2.59655	0.00941661	0.0141792
eschColi_CFT073_refSeq_c2984	c2984	Ethanolamine utilization cobalamin adenosyltransferase	128.516	-1.68513	0.360931	-4.66884	3.02911e-06	6.78692e-06
eschColi_CFT073_refSeq_c4414	yibH	Hypothetical protein yibH	430.014	-1.67961	0.239097	-7.02482	2.1434e-12	7.85363e-12
eschColi_CFT073_refSeq_c2588	c2588	Hypothetical protein; polysaccharide biosynthesis/export protein	46.1382	-1.67898	0.475212	-3.53311	0.000410707	0.000734912
eschColi_CFT073_refSeq_c2895	ydeU	Hypothetical protein ydeU; autotransporter family porin	4519.6	-1.6785	0.186327	-9.00837	2.09149e-19	1.19694e-18
eschColi_CFT073_refSeq_c1016	c1016	Hypothetical protein; macrolide transport system ATP-binding/permease protein	998.929	-1.6766	0.198458	-8.44817	2.9591e-17	1.50695e-16
eschColi_CFT073_refSeq_c3755	c3755	Hypothetical protein	43.1816	-1.67557	0.450292	-3.72109	0.000198369	0.000367675
eschColi_CFT073_refSeq_c2149	c2149	Hypothetical protein	57.8218	-1.67513	0.394125	-4.25024	2.13541e-05	4.40312e-05
eschColi_CFT073_refSeq_c2132	ydjC	Hypothetical protein ydjC; chitin disaccharide deacetylase	1521.73	-1.67265	0.167687	-9.97487	1.96352e-23	1.4054e-22
eschColi_CFT073_refSeq_c3967	yrbL	Hypothetical protein yrbL	2229.51	-1.67252	0.169093	-9.89115	4.54774e-23	3.19381e-22
eschColi_CFT073_refSeq_c3754	c3754	Putative c4-dicarboxylate transport system binding protein	210.675	-1.67071	0.267844	-6.23762	4.44279e-10	1.38012e-09
eschColi_CFT073_refSeq_c5193	c5193	Hypothetical protein	364.475	-1.67053	0.236829	-7.05373	1.74183e-12	6.44094e-12
eschColi_CFT073_refSeq_c4558	c4558	Hypothetical protein	455.156	-1.66951	0.250861	-6.65511	2.8309e-11	9.5986e-11
eschColi_CFT073_refSeq_c5432	c5432	Hypothetical protein	65.3047	-1.6687	0.384233	-4.34293	1.40595e-05	2.96572e-05
eschColi_CFT073_refSeq_c2175	ydjG	Hypothetical oxidoreductase ydjG	701.929	-1.66836	0.213988	-7.79651	6.36451e-15	2.79753e-14
eschColi_CFT073_refSeq_c1686	narH	Respiratory nitrate reductase 1 beta chain; nitrate reductase / nitrite oxidoreductase, beta subunit	468.798	-1.66816	0.190068	-8.77666	1.68401e-18	9.12755e-18
eschColi_CFT073_refSeq_c0439	yahD	Hypothetical ANK-repeats protein yahD	75.4145	-1.66691	0.357176	-4.6669	3.05771e-06	6.8422e-06
eschColi_CFT073_refSeq_c2335	fliY	Cystine-binding periplasmic protein precursor	16438.2	-1.66674	0.236456	-7.04884	1.80414e-12	6.66192e-12
eschColi_CFT073_refSeq_c5069	nrfD	NrfD protein	49.3747	-1.66508	0.457426	-3.64012	0.000272512	0.000497858
eschColi_CFT073_refSeq_c0360	c0360	Hypothetical protein; outer membrane protein, adhesin transport system	1306.07	-1.66272	0.266265	-6.24462	4.24824e-10	1.32204e-09
eschColi_CFT073_refSeq_c3672	c3672	Hypothetical protein	263.133	-1.66166	0.21425	-7.75572	8.78447e-15	3.8122e-14
eschColi_CFT073_refSeq_c2986	c2986	Ethanolamine utilization protein eutP	33.2043	-1.65923	0.49351	-3.36209	0.000773548	0.00133967
eschColi_CFT073_refSeq_c2624	c2624	Hypothetical protein	9.73438	-1.65903	0.771625	-2.15005	0.0315515	0.0436822
eschColi_CFT073_refSeq_c0281	c0281	Hypothetical protein	251.777	-1.65791	0.242749	-6.82971	8.5089e-12	2.99791e-11
eschColi_CFT073_refSeq_c0613	cnoX	Hypothetical protein ybbN; putative thioredoxin CnoX	13024.9	-1.65788	0.208821	-7.93925	2.03413e-15	9.29862e-15
eschColi_CFT073_refSeq_c2972	c2972	Ethanolamine utilization protein eutK precursor	365.314	-1.65682	0.245298	-6.75433	1.43496e-11	4.97853e-11
eschColi_CFT073_refSeq_c0677	fepD	Ferric enterobactin transport system permease protein fepD	451.163	-1.65664	0.283428	-5.845	5.06559e-09	1.43612e-08
eschColi_CFT073_refSeq_c4578	c4578	Conserved hypothetical protein	433.23	-1.65432	0.208751	-7.92484	2.28437e-15	1.04152e-14
eschColi_CFT073_refSeq_c0548	bolA	BolA protein; BolA family transcriptional regulator, general stress-responsive regulator	7633.5	-1.65353	0.194702	-8.49263	2.02021e-17	1.0369e-16
eschColi_CFT073_refSeq_c1208	c1208	Hypothetical protein	113.648	-1.6505	0.370288	-4.45734	8.29834e-06	1.78799e-05
eschColi_CFT073_refSeq_c4602	yidK	Putative symporter yidK	210.523	-1.65025	0.277443	-5.94808	2.71309e-09	7.86238e-09
eschColi_CFT073_refSeq_c2541	c2541	Hypothetical protein	16.9017	-1.64661	0.69698	-2.36249	0.0181526	0.0263392
eschColi_CFT073_refSeq_c0262	c0262	Hypothetical protein	127.029	-1.64632	0.277147	-5.94024	2.8461e-09	8.22503e-09
eschColi_CFT073_refSeq_c0838	ybhT	Hypothetical protein ybhT precursor	59.9587	-1.64401	0.39763	-4.13453	3.5568e-05	7.15881e-05
eschColi_CFT073_refSeq_c1301	csgE	Curli production assembly/transport component csgE precursor	350.931	-1.64207	0.219974	-7.46481	8.34185e-14	3.39456e-13
eschColi_CFT073_refSeq_c5054	soxR	Redox-sensitive transcriptional activator soxR; MerR family transcriptional regulator, redox-sensitive transcriptional activator SoxR	1016.6	-1.64063	0.165126	-9.93566	2.91229e-23	2.06749e-22
eschColi_CFT073_refSeq_c5068	nrfC	NrfC protein	62.5864	-1.64054	0.396285	-4.1398	3.4761e-05	7.00449e-05
eschColi_CFT073_refSeq_c5173	c5173	Hypothetical protein	582.709	-1.63906	0.196509	-8.3409	7.37253e-17	3.64442e-16
eschColi_CFT073_refSeq_c2528	c2528	Hypothetical protein	35.5651	-1.63531	0.524137	-3.12001	0.00180842	0.00299588
eschColi_CFT073_refSeq_c1299	csgG	Curli production assembly/transport component csgG precursor	1307.94	-1.63393	0.172494	-9.47242	2.73429e-21	1.75727e-20
eschColi_CFT073_refSeq_c2675	cdd	Cytidine deaminase	1104.77	-1.63366	0.174761	-9.34794	8.93749e-21	5.55933e-20
eschColi_CFT073_refSeq_c0429	c0429	Conserved hypothetical protein	37.7224	-1.63292	0.519114	-3.1456	0.00165749	0.00275896
eschColi_CFT073_refSeq_c1147	ycdK	Hypothetical protein ycdK; aminoacrylate peracid reductase	18.3087	-1.6305	0.61772	-2.63955	0.0083017	0.0126021
eschColi_CFT073_refSeq_c0078	c0078	Hypothetical protein	58.0505	-1.62972	0.399458	-4.07983	4.50682e-05	8.96048e-05
eschColi_CFT073_refSeq_c5019	yjbO	Hypothetical protein yjbO	604.375	-1.6262	0.247477	-6.5711	4.9945e-11	1.66856e-10
eschColi_CFT073_refSeq_c1164	ycdT	Hypothetical protein ycdT	1114.25	-1.62554	0.208365	-7.80144	6.1207e-15	2.70107e-14
eschColi_CFT073_refSeq_c2788	yfaV	Hypothetical transport protein yfaV	80.0096	-1.62344	0.352879	-4.60057	4.21344e-06	9.33244e-06
eschColi_CFT073_refSeq_c5433	c5433	Putative C4-dicarboxylate-binding periplasmic protein	196.578	-1.62238	0.247912	-6.54416	5.98289e-11	1.99112e-10
eschColi_CFT073_refSeq_c1141	c1141	Hypothetical protein	586.713	-1.62119	0.226925	-7.14417	9.05392e-13	3.42802e-12
eschColi_CFT073_refSeq_c2095	ydiS	Probable electron transfer flavoprotein-quinone oxidoreductase ydiS	225.709	-1.62084	0.239185	-6.7765	1.23119e-11	4.30011e-11
eschColi_CFT073_refSeq_c0265	c0265	Hypothetical protein	59.8467	-1.61966	0.371088	-4.36463	1.27335e-05	2.69582e-05
eschColi_CFT073_refSeq_c4764	c4764	Carbamate kinase-like protein yahI	143.57	-1.61902	0.391813	-4.13212	3.59426e-05	7.22863e-05
eschColi_CFT073_refSeq_c2609	c2609	Hypothetical protein	282.65	-1.61746	0.280271	-5.77106	7.87735e-09	2.20692e-08
eschColi_CFT073_refSeq_c2973	c2973	Ethanolamine utilization protein eutL	303.437	-1.61595	0.223289	-7.23705	4.58558e-13	1.76564e-12
eschColi_CFT073_refSeq_c4122	slyX	SlyX protein	735.928	-1.61582	0.173489	-9.31367	1.23493e-20	7.6091e-20
eschColi_CFT073_refSeq_c4332	yhjC	Hypothetical transcriptional regulator yhjC	1070.8	-1.61444	0.2358	-6.84663	7.56088e-12	2.67291e-11
eschColi_CFT073_refSeq_c5384	c5384	Hypothetical protein	711.316	-1.61068	0.189651	-8.49283	2.01663e-17	1.03608e-16
eschColi_CFT073_refSeq_c5392	fimE	Type 1 fimbriae Regulatory protein fimE	1295.21	-1.61031	0.180004	-8.94598	3.68658e-19	2.06456e-18
eschColi_CFT073_refSeq_c4776	c4776	Hypothetical protein	240.03	-1.60815	0.274359	-5.86147	4.58787e-09	1.30351e-08
eschColi_CFT073_refSeq_c1527	c1527	Hypothetical protein	21.9714	-1.60749	0.565995	-2.84011	0.00450982	0.00707709
eschColi_CFT073_refSeq_c0924	dacC	Penicillin-binding protein 6 precursor	9507.77	-1.60395	0.227975	-7.03563	1.98363e-12	7.30921e-12
eschColi_CFT073_refSeq_c0428	c0428	Conserved hypothetical protein	226.979	-1.60381	0.315766	-5.07911	3.79208e-07	9.23281e-07
eschColi_CFT073_refSeq_c1630	c1630	Putative conserved protein; hemolysin E	468.011	-1.60196	0.275014	-5.82501	5.71075e-09	1.6129e-08
eschColi_CFT073_refSeq_c3326	c3326	Ferredoxin-like protein ygcO; ferredoxin like protein	95.4414	-1.60131	0.341337	-4.69129	2.71483e-06	6.1037e-06
eschColi_CFT073_refSeq_c0760	ygdQ	Hypothetical protein ygdQ	48.7966	-1.59672	0.472744	-3.37756	0.000731312	0.00127158
eschColi_CFT073_refSeq_c3506	c3506	Hypothetical protein	126.139	-1.59585	0.28911	-5.51988	3.39239e-08	9.0159e-08
eschColi_CFT073_refSeq_c5037	c5037	Succinyl-CoA synthetase alpha chain	425.521	-1.59514	0.19224	-8.29764	1.06202e-16	5.20059e-16
eschColi_CFT073_refSeq_c5050	yjcB	Hypothetical protein yjcB	708.493	-1.59504	0.194881	-8.1847	2.72994e-16	1.30742e-15
eschColi_CFT073_refSeq_c2789	yfaW	Hypothetical protein yfaW; L-rhamnonate dehydratase	104.92	-1.59238	0.310279	-5.1321	2.86532e-07	7.03869e-07
eschColi_CFT073_refSeq_c2354	fliF	Flagellar M-ring protein	167.421	-1.5918	0.350387	-4.54296	5.54689e-06	1.21418e-05
eschColi_CFT073_refSeq_c5336	nrdG	Anaerobic ribonucleoside-triphosphate reductase activating protein	392.816	-1.58885	0.220721	-7.19844	6.09049e-13	2.32623e-12
eschColi_CFT073_refSeq_c2891	c2891	Hypothetical protein	60.5354	-1.58795	0.404269	-3.92794	8.56748e-05	0.000165307
eschColi_CFT073_refSeq_c1094	c1094	Hypothetical protein	158.156	-1.58777	0.373201	-4.25448	2.09535e-05	4.32907e-05
eschColi_CFT073_refSeq_c0228	c0228	Hypothetical protein	924.994	-1.58605	0.218726	-7.25133	4.12686e-13	1.59606e-12
eschColi_CFT073_refSeq_c1325	yceO	Hypothetical protein yceO	37.9715	-1.58212	0.469548	-3.36945	0.000753171	0.00130741
eschColi_CFT073_refSeq_c5175	c5175	Hypothetical protein	104.423	-1.58091	0.329798	-4.79358	1.63831e-06	3.75777e-06
eschColi_CFT073_refSeq_c4235	yrhB	Hypothetical protein yrhB	146.858	-1.58036	0.414584	-3.81191	0.000137896	0.000260771
eschColi_CFT073_refSeq_c4094	yheD	Probable general secretion pathway protein A	494.473	-1.58001	0.32877	-4.80581	1.54127e-06	3.54139e-06
eschColi_CFT073_refSeq_c1167	c1167	Hypothetical protein	264.286	-1.57963	0.24728	-6.38802	1.68043e-10	5.38006e-10
eschColi_CFT073_refSeq_c2179	ydjK	Hypothetical metabolite transport protein ydjK; MFS transporter, putative metabolite:H+ symporter	161.306	-1.57948	0.307183	-5.14184	2.72061e-07	6.70211e-07
eschColi_CFT073_refSeq_c4580	c4580	Hypothetical protein	516.249	-1.57506	0.187235	-8.41223	4.02281e-17	2.02888e-16
eschColi_CFT073_refSeq_c1833	c1833	Hypothetical protein	23.8696	-1.57458	0.550995	-2.85769	0.00426731	0.00672194
eschColi_CFT073_refSeq_c4384	xylB	Xylulose kinase	363.002	-1.57453	0.232511	-6.77185	1.2715e-11	4.432e-11
eschColi_CFT073_refSeq_c2150	xthA	Exodeoxyribonuclease III	1976.21	-1.57408	0.144177	-10.9177	9.49003e-28	8.1555e-27
eschColi_CFT073_refSeq_c2234	yobG	Hypothetical protein yobG	1238.52	-1.574	0.201299	-7.81923	5.31469e-15	2.36133e-14
eschColi_CFT073_refSeq_c1776	c1776	Hypothetical protein	59.8024	-1.57242	0.368949	-4.26188	2.02711e-05	4.19637e-05
eschColi_CFT073_refSeq_c0378	mbhA	MbhA protein; chemotaxis protein MotB	70.7286	-1.57236	0.384324	-4.09124	4.29075e-05	8.54715e-05
eschColi_CFT073_refSeq_c1418	c1418	Hypothetical protein	978.162	-1.57233	0.180333	-8.71901	2.80655e-18	1.50866e-17
eschColi_CFT073_refSeq_c4422	c4422	Hypothetical protein	21.1359	-1.56892	0.61408	-2.55492	0.0106212	0.0159105
eschColi_CFT073_refSeq_c0947	c0947	Probable capsid portal protein	225.188	-1.56875	0.300124	-5.227	1.72286e-07	4.31127e-07
eschColi_CFT073_refSeq_c0767	c0767	Hypothetical protein; putative transposase	4761.27	-1.56845	0.188517	-8.31994	8.80054e-17	4.33391e-16
eschColi_CFT073_refSeq_c1993	c1993	Hypothetical protein ydgG; AI-2 transport protein TqsA	904.874	-1.56479	0.198394	-7.8873	3.08797e-15	1.39936e-14
eschColi_CFT073_refSeq_c2148	cstC	Succinylornithine transaminase	720.165	-1.56089	0.276183	-5.65164	1.5892e-08	4.34742e-08
eschColi_CFT073_refSeq_c5239	frdD	Fumarate reductase 13 kDa hydrophobic protein	1265.8	-1.56027	0.197446	-7.90227	2.73878e-15	1.24328e-14
eschColi_CFT073_refSeq_c5437	c5437	Hypothetical zinc-type alcohol dehydrogenase-like protein yjjN	181.922	-1.56021	0.296171	-5.26795	1.37952e-07	3.4855e-07
eschColi_CFT073_refSeq_c1442	c1442	Unknown protein encoded within prophage	314.405	-1.55945	0.226196	-6.89423	5.41568e-12	1.93417e-11
eschColi_CFT073_refSeq_c1163	pgaA	Hypothetical protein ycdS precursor; biofilm PGA synthesis protein PgaA	411.384	-1.55935	0.291056	-5.35755	8.43561e-08	2.17552e-07
eschColi_CFT073_refSeq_c5324	c5324	Hypothetical protein	35.5093	-1.5583	0.479525	-3.24968	0.00115534	0.0019625
eschColi_CFT073_refSeq_c4329	yhjA	Probable cytochrome C peroxidase	431.293	-1.5545	0.183164	-8.48692	2.12192e-17	1.08803e-16
eschColi_CFT073_refSeq_c1009	aqpZ	Aquaporin Z	1568.44	-1.55205	0.167226	-9.28115	1.67659e-20	1.02699e-19
eschColi_CFT073_refSeq_c3263	ygaA	Hypothetical sigma-54-dependent transcriptional regulator ygaA	829.994	-1.55166	0.260858	-5.94831	2.70929e-09	7.85573e-09
eschColi_CFT073_refSeq_c0686	c0686	Hypothetical protein yjiX	452.204	-1.55052	0.23916	-6.48316	8.9822e-11	2.93325e-10
eschColi_CFT073_refSeq_c3509	c3509	Putative ATP-binding protein of ABC transport system; energy-coupling factor transport system ATP-binding protein	208.698	-1.54668	0.23072	-6.70369	2.03222e-11	6.99958e-11
eschColi_CFT073_refSeq_c1143	ycdG	Putative purine permease ycdG	253.505	-1.54661	0.217617	-7.10702	1.18578e-12	4.43184e-12
eschColi_CFT073_refSeq_c0807	c0807	Hypothetical protein	317.894	-1.54628	0.249434	-6.19915	5.6769e-10	1.74276e-09
eschColi_CFT073_refSeq_c2078	ynhE	SufB protein; Fe-S cluster assembly protein SufB	2252.79	-1.54437	0.165063	-9.35629	8.25833e-21	5.16145e-20
eschColi_CFT073_refSeq_c0162	yadD	Hypothetical protein yadD; recombination-promoting nuclease RpnC	182.46	-1.54323	0.259753	-5.94115	2.83027e-09	8.18381e-09
eschColi_CFT073_refSeq_c2696	yeiK	Hypothetical protein yeiK; ribosylpyrimidine nucleosidase	524.695	-1.54143	0.260163	-5.92485	3.12583e-09	9.01349e-09
eschColi_CFT073_refSeq_c1005	c1005	NADH oxidoreductase hcr	46.7609	-1.5403	0.433414	-3.55388	0.00037959	0.000682504
eschColi_CFT073_refSeq_c1775	pspB	Phage shock protein B	110.413	-1.54007	0.298227	-5.1641	2.41602e-07	5.97147e-07
eschColi_CFT073_refSeq_c4582	yicL	Hypothetical transport protein yicL	3794.76	-1.53912	0.203358	-7.56852	3.77504e-14	1.57293e-13
eschColi_CFT073_refSeq_c2337	fliA	RNA polymerase sigma factor for flagellar operon	98.299	-1.53602	0.30706	-5.00235	5.66354e-07	1.35495e-06
eschColi_CFT073_refSeq_c3638	c3638	Hypothetical protein yhcI; N-acylmannosamine kinase	127.308	-1.53553	0.349436	-4.3943	1.1113e-05	2.36906e-05
eschColi_CFT073_refSeq_c2474	c2474	Transposase	284.466	-1.53463	0.334508	-4.58772	4.48114e-06	9.88765e-06
eschColi_CFT073_refSeq_c4762	c4762	Putative permease; cytosine permease	571.327	-1.53349	0.252098	-6.0829	1.18025e-09	3.53398e-09
eschColi_CFT073_refSeq_c4018	c4018	Tagatose-bisphosphate aldolase gatY	145.847	-1.52741	0.270291	-5.65099	1.59529e-08	4.36179e-08
eschColi_CFT073_refSeq_c2941	yfeN	Hypothetical protein yfeN	361.292	-1.52276	0.227349	-6.69789	2.11457e-11	7.26882e-11
eschColi_CFT073_refSeq_c2035	ydhI	Hypothetical protein ydhI	518.913	-1.52265	0.209084	-7.28249	3.27706e-13	1.27686e-12
eschColi_CFT073_refSeq_c5225	c5225	Hypothetical protein	9311.4	-1.51845	0.181684	-8.35764	6.39832e-17	3.17184e-16
eschColi_CFT073_refSeq_c3352	ygcY	Glucarate dehydratase related protein	646.127	-1.51715	0.176658	-8.5881	8.84231e-18	4.61549e-17
eschColi_CFT073_refSeq_c2077	ynhD	Probable ATP-dependent transporter sufC; Fe-S cluster assembly ATP-binding protein	1191.32	-1.51533	0.176058	-8.607	7.49978e-18	3.92649e-17
eschColi_CFT073_refSeq_c4885	hslV	ATP-dependent protease hslV	7313.75	-1.51503	0.236547	-6.40477	1.50593e-10	4.83621e-10
eschColi_CFT073_refSeq_c0023	c0023	Hypothetical protein	782.043	-1.51241	0.266462	-5.6759	1.37961e-08	3.79392e-08
eschColi_CFT073_refSeq_c4758	c4758	PTS system, glucose-specific IIBC component	700.23	-1.50612	0.301856	-4.98954	6.05239e-07	1.44203e-06
eschColi_CFT073_refSeq_c1251	iroE	IroE protein; apo-salmochelin esterase	1596.93	-1.5049	0.247312	-6.08503	1.16471e-09	3.48945e-09
eschColi_CFT073_refSeq_c2369	rcsA	Colanic acid capsular biosynthesis activation protein A; LuxR family transcriptional regulator, capsular biosynthesis positive transcription factor	468.149	-1.50362	0.271648	-5.53519	3.10896e-08	8.3091e-08
eschColi_CFT073_refSeq_c4484	c4484	Putative aldolase; fructose-bisphosphate aldolase, class II	126.288	-1.50096	0.326829	-4.59251	4.37951e-06	9.67157e-06
eschColi_CFT073_refSeq_c0759	c0759	Hypthetical protein	135.903	-1.50007	0.349016	-4.29798	1.72359e-05	3.59368e-05
eschColi_CFT073_refSeq_c0441	c0441		209.194	-1.49787	0.28135	-5.32386	1.01588e-07	2.60196e-07
eschColi_CFT073_refSeq_c4852	c4852		85.0624	-1.49703	0.328154	-4.56197	5.06769e-06	1.11255e-05
eschColi_CFT073_refSeq_c5141	c5141		336.531	-1.49654	0.309359	-4.83755	1.31448e-06	3.03765e-06
eschColi_CFT073_refSeq_c5066	c5066		355.012	-1.49572	0.20844	-7.17578	7.18981e-13	2.73611e-12
eschColi_CFT073_refSeq_c5325	c5325		907.186	-1.49537	0.205976	-7.25991	3.87349e-13	1.50364e-12
eschColi_CFT073_refSeq_c2359	c2359		18.9652	-1.49438	0.65302	-2.28841	0.0221135	0.0315088
eschColi_CFT073_refSeq_c0491	c0491	Phosphate starvation-inducible protein psiF precursor	995.312	-1.49357	0.185895	-8.03447	9.39809e-16	4.37198e-15
eschColi_CFT073_refSeq_c1783	c1783		41.7543	-1.48968	0.4647	-3.20567	0.00134748	0.00227704
eschColi_CFT073_refSeq_c0847	c0847		185.814	-1.4876	0.250847	-5.93032	3.0235e-09	8.72325e-09
eschColi_CFT073_refSeq_c1302	c1302		793.381	-1.48667	0.179351	-8.28916	1.14052e-16	5.56417e-16
eschColi_CFT073_refSeq_c0362	c0362		1135.59	-1.48489	0.201577	-7.36634	1.75372e-13	6.92085e-13
eschColi_CFT073_refSeq_c2008	c2008		51.5619	-1.48245	0.461344	-3.21332	0.00131211	0.00221942
eschColi_CFT073_refSeq_c1162	c1162	PgaB	557.764	-1.48216	0.284356	-5.21235	1.86468e-07	4.65058e-07
eschColi_CFT073_refSeq_c4145	c4145		23.7905	-1.48156	0.549617	-2.69563	0.00702567	0.0107431
eschColi_CFT073_refSeq_c2177	c2177		211.193	-1.4808	0.274461	-5.39528	6.84151e-08	1.77757e-07
eschColi_CFT073_refSeq_c2130	c2130		45.8551	-1.47906	0.425805	-3.47356	0.000513608	0.000910003
eschColi_CFT073_refSeq_c1610	c1610		388.06	-1.47858	0.258414	-5.72177	1.05418e-08	2.92982e-08
eschColi_CFT073_refSeq_c3659	c3659		190.359	-1.47797	0.271623	-5.44125	5.2909e-08	1.38849e-07
eschColi_CFT073_refSeq_c0309	c0309		535.15	-1.47795	0.179019	-8.25583	1.50847e-16	7.30471e-16
eschColi_CFT073_refSeq_c3057	c3057		12056.3	-1.47791	0.20037	-7.37591	1.63228e-13	6.48075e-13
eschColi_CFT073_refSeq_c2802	c2802		374.167	-1.4765	0.218931	-6.74412	1.53958e-11	5.3309e-11
eschColi_CFT073_refSeq_c0137	c0137		4422.5	-1.47631	0.163337	-9.03839	1.59e-19	9.16969e-19
eschColi_CFT073_refSeq_c1593	c1593		143.2	-1.47552	0.271487	-5.43495	5.48103e-08	1.43407e-07
eschColi_CFT073_refSeq_c4205	c4205		74.5957	-1.47477	0.390896	-3.77278	0.000161436	0.000302331
eschColi_CFT073_refSeq_c0282	c0282		673.228	-1.47411	0.185936	-7.92806	2.22601e-15	1.01669e-14
eschColi_CFT073_refSeq_c4620	c4620		1596.69	-1.47288	0.213348	-6.90366	5.06791e-12	1.81493e-11
eschColi_CFT073_refSeq_c0263	c0263		174.941	-1.47246	0.265717	-5.54146	2.99958e-08	8.05387e-08
eschColi_CFT073_refSeq_c2939	c2939		435.982	-1.4718	0.242025	-6.08119	1.19297e-09	3.56798e-09
eschColi_CFT073_refSeq_c4095	c4095		391.852	-1.47178	0.69859	-2.10679	0.0351355	0.0480962
eschColi_CFT073_refSeq_c2900	c2900		306.821	-1.47159	0.280576	-5.24488	1.56382e-07	3.93403e-07
eschColi_CFT073_refSeq_c1271	c1271		362.546	-1.47147	0.271537	-5.41905	5.99177e-08	1.56223e-07
eschColi_CFT073_refSeq_c3221	c3221		1989.76	-1.46832	0.162985	-9.0089	2.08137e-19	1.19245e-18
eschColi_CFT073_refSeq_c4749	c4749		2603.26	-1.46805	0.175576	-8.36133	6.2017e-17	3.07729e-16
eschColi_CFT073_refSeq_c2340	c2340		109.243	-1.46651	0.356073	-4.11856	3.81249e-05	7.63814e-05
eschColi_CFT073_refSeq_c1603	c1603		455.925	-1.46613	0.279942	-5.23725	1.62991e-07	4.09043e-07
eschColi_CFT073_refSeq_c2435	c2435		16.3565	-1.46483	0.625788	-2.34078	0.0192437	0.0277989
eschColi_CFT073_refSeq_c4857	c4857		145.33	-1.46389	0.290381	-5.04129	4.62395e-07	1.11594e-06
eschColi_CFT073_refSeq_c2501	c2501		167.946	-1.46345	0.252412	-5.79787	6.71606e-09	1.88765e-08
eschColi_CFT073_refSeq_c4688	c4688		70.8333	-1.46323	0.375778	-3.89388	9.86532e-05	0.000189022
eschColi_CFT073_refSeq_c1905	c1905		184.746	-1.46295	0.241118	-6.06737	1.30023e-09	3.87548e-09
eschColi_CFT073_refSeq_c1213	c1213		375.973	-1.46109	0.250036	-5.84351	5.11127e-09	1.44828e-08
eschColi_CFT073_refSeq_c1407	c1407		554.285	-1.46031	0.193329	-7.55351	4.23669e-14	1.76107e-13
eschColi_CFT073_refSeq_c3480	c3480		1804.1	-1.45836	0.231055	-6.31173	2.75926e-10	8.69025e-10
eschColi_CFT073_refSeq_c4686	c4686		11239.3	-1.45798	0.173732	-8.39212	4.77455e-17	2.38956e-16
eschColi_CFT073_refSeq_c4556	c4556		50.9706	-1.45746	0.404487	-3.60324	0.000314273	0.00056977
eschColi_CFT073_refSeq_c0361	c0361		1994.15	-1.45636	0.232038	-6.27638	3.46548e-10	1.08296e-09
eschColi_CFT073_refSeq_c5447	c5447		85.9722	-1.45573	0.353431	-4.11886	3.80755e-05	7.63117e-05
eschColi_CFT073_refSeq_c2587	c2587		14.5963	-1.45515	0.688951	-2.11213	0.0346754	0.0475162
eschColi_CFT073_refSeq_c3561	c3561		47.4834	-1.45481	0.420701	-3.45806	0.000544081	0.000960737
eschColi_CFT073_refSeq_c3598	c3598		213.634	-1.45438	0.243546	-5.97169	2.34805e-09	6.83484e-09
eschColi_CFT073_refSeq_c1268	c1268		80.4639	-1.45311	0.33027	-4.39976	1.08368e-05	2.3149e-05
eschColi_CFT073_refSeq_c4149	c4149		131.409	-1.45094	0.297141	-4.88301	1.0448e-06	2.43491e-06
eschColi_CFT073_refSeq_c3767	c3767		119.949	-1.44915	0.297178	-4.87637	1.08055e-06	2.51151e-06
eschColi_CFT073_refSeq_c5255	c5255		25293.3	-1.44743	0.22083	-6.55451	5.58237e-11	1.8602e-10
eschColi_CFT073_refSeq_c1158	c1158		36.8302	-1.44205	0.481889	-2.9925	0.00276703	0.00446502
eschColi_CFT073_refSeq_c1017	c1017		7905.17	-1.44203	0.182286	-7.91081	2.55727e-15	1.1629e-14
eschColi_CFT073_refSeq_c2191	c2191		2918.17	-1.44099	0.131013	-10.9988	3.87067e-28	3.39903e-27
eschColi_CFT073_refSeq_c5484	c5484		2277.88	-1.43756	0.142984	-10.054	8.82023e-24	6.42757e-23
eschColi_CFT073_refSeq_c3175	c3175		138.09	-1.43721	0.280733	-5.1195	3.06352e-07	7.50441e-07
eschColi_CFT073_refSeq_c2527	c2527		35.7508	-1.4351	0.458448	-3.13036	0.00174595	0.00289882
eschColi_CFT073_refSeq_c2038	c2038	superocide dismutase sodC	1310.18	-1.43495	0.202502	-7.08612	1.37927e-12	5.12567e-12
eschColi_CFT073_refSeq_c3786	c3786		258.999	-1.43461	0.25486	-5.629	1.81253e-08	4.93768e-08
eschColi_CFT073_refSeq_c4900	c4900		41967.6	-1.4328	0.184085	-7.7834	7.05983e-15	3.08425e-14
eschColi_CFT073_refSeq_c0633	c0633		106.695	-1.43157	0.319752	-4.47714	7.56485e-06	1.63399e-05
eschColi_CFT073_refSeq_c2286	c2286		324.219	-1.42981	0.223461	-6.39849	1.56922e-10	5.03633e-10
eschColi_CFT073_refSeq_c0939	c0939		16.4809	-1.42527	0.64881	-2.19674	0.0280391	0.0391514
eschColi_CFT073_refSeq_c5146	c5146		35.7929	-1.42208	0.448187	-3.17296	0.00150895	0.00253269
eschColi_CFT073_refSeq_c0609	c0609		1159.51	-1.42195	0.201141	-7.06943	1.55573e-12	5.76503e-12
eschColi_CFT073_refSeq_c3112	c3112		2518.35	-1.42135	0.138391	-10.2706	9.56308e-25	7.19987e-24
eschColi_CFT073_refSeq_c1687	c1687		227.412	-1.42108	0.219333	-6.4791	9.22711e-11	3.01135e-10
eschColi_CFT073_refSeq_c4206	c4206		253.581	-1.42035	0.272017	-5.22156	1.77419e-07	4.43547e-07
eschColi_CFT073_refSeq_c2980	c2980		59.7066	-1.41924	0.397428	-3.57105	0.00035555	0.000641709
eschColi_CFT073_refSeq_c1010	c1010		78.7689	-1.41752	0.379131	-3.73886	0.000184857	0.000343729
eschColi_CFT073_refSeq_c2441	c2441		107.471	-1.41663	0.349498	-4.05332	5.04949e-05	9.99758e-05
eschColi_CFT073_refSeq_c5147	c5147		61.4133	-1.41528	0.377562	-3.74848	0.000177909	0.000331163
eschColi_CFT073_refSeq_c0375	c0375		19.6887	-1.41308	0.619589	-2.28068	0.0225676	0.0320933
eschColi_CFT073_refSeq_c4984	c4984		58.9155	-1.41222	0.391108	-3.61081	0.000305241	0.00055455
eschColi_CFT073_refSeq_c1229	c1229		6880.68	-1.41136	0.200858	-7.02666	2.1154e-12	7.7619e-12
eschColi_CFT073_refSeq_c3544	c3544		6702.88	-1.41091	0.174165	-8.101	5.45087e-16	2.56122e-15
eschColi_CFT073_refSeq_c0415	c0415		833.187	-1.4105	0.23462	-6.01184	1.83425e-09	5.39636e-09
eschColi_CFT073_refSeq_c2312	c2312		181.274	-1.40973	0.260773	-5.40598	6.44552e-08	1.67802e-07
eschColi_CFT073_refSeq_c0753	c0753		4285.74	-1.40883	0.132428	-10.6385	1.97361e-26	1.58404e-25
eschColi_CFT073_refSeq_c1423	c1423		276.273	-1.40751	0.32856	-4.28388	1.83662e-05	3.81716e-05
eschColi_CFT073_refSeq_c2765	c2765		28.0867	-1.40653	0.527505	-2.66639	0.00766711	0.0116727
eschColi_CFT073_refSeq_c1608	c1608		528.338	-1.40653	0.221405	-6.35275	2.11499e-10	6.70967e-10
eschColi_CFT073_refSeq_c0276	c0276		17.1645	-1.40533	0.623113	-2.25534	0.0241118	0.0341051
eschColi_CFT073_refSeq_c3463	c3463		130.387	-1.40426	0.3142	-4.46933	7.84656e-06	1.69344e-05
eschColi_CFT073_refSeq_c0553	c0553		26924.4	-1.40352	0.17417	-8.05831	7.73584e-16	3.61537e-15
eschColi_CFT073_refSeq_c1486	c1486		207.108	-1.403	0.238078	-5.89302	3.79207e-09	1.08449e-08
eschColi_CFT073_refSeq_c4968	c4968		514.699	-1.40179	0.280335	-5.00039	5.72132e-07	1.36689e-06
eschColi_CFT073_refSeq_c4370	c4370		1459.65	-1.40118	0.189278	-7.40278	1.33367e-13	5.35208e-13
eschColi_CFT073_refSeq_c1685	c1685		612.912	-1.40012	0.185625	-7.54274	4.60212e-14	1.90842e-13
eschColi_CFT073_refSeq_c3024	c3024		309.264	-1.39835	0.224846	-6.21916	4.9981e-10	1.54527e-09
eschColi_CFT073_refSeq_c3439	c3439		427.286	-1.39676	0.206135	-6.77596	1.23579e-11	4.31329e-11
eschColi_CFT073_refSeq_c3405	c3405		462.736	-1.39474	0.227583	-6.12848	8.87237e-10	2.68121e-09
eschColi_CFT073_refSeq_c0716	c0716		1298.75	-1.39347	0.224986	-6.19359	5.88103e-10	1.8012e-09
eschColi_CFT073_refSeq_c1562	c1562		312.555	-1.39342	0.338611	-4.11512	3.86973e-05	7.74355e-05
eschColi_CFT073_refSeq_c3428	c3428		1137.04	-1.39273	0.206267	-6.7521	1.45723e-11	5.05242e-11
eschColi_CFT073_refSeq_c4388	c4388		553.65	-1.39233	0.178507	-7.79989	6.19633e-15	2.72753e-14
eschColi_CFT073_refSeq_c1132	c1132		115.045	-1.3855	0.283541	-4.88642	1.02685e-06	2.39415e-06
eschColi_CFT073_refSeq_c3792	c3792		2006.01	-1.38515	0.194422	-7.12443	1.04514e-12	3.91741e-12
eschColi_CFT073_refSeq_c2704	c2704		2474.52	-1.38062	0.235497	-5.8626	4.55663e-09	1.29605e-08
eschColi_CFT073_refSeq_c1421	c1421		427.045	-1.38016	0.237856	-5.80253	6.53232e-09	1.83997e-08
eschColi_CFT073_refSeq_c1146	c1146		59.1828	-1.3801	0.377042	-3.66032	0.0002519	0.000461816
eschColi_CFT073_refSeq_c2084	c2084		100.005	-1.37877	0.304835	-4.52301	6.09674e-06	1.32797e-05
eschColi_CFT073_refSeq_c1254	c1254		980.487	-1.37784	0.225312	-6.11524	9.64095e-10	2.9034e-09
eschColi_CFT073_refSeq_c3514	c3514		127.529	-1.37716	0.273738	-5.03096	4.88023e-07	1.17562e-06
eschColi_CFT073_refSeq_c2365	c2365		56.2707	-1.37555	0.388519	-3.5405	0.000399373	0.000716103
eschColi_CFT073_refSeq_c2197	c2197		1040.12	-1.37508	0.185752	-7.40282	1.33326e-13	5.35208e-13
eschColi_CFT073_refSeq_c0018	c0018		85817.5	-1.37339	0.205204	-6.69279	2.18955e-11	7.50682e-11
eschColi_CFT073_refSeq_c2500	c2500		135.138	-1.37248	0.351768	-3.90167	9.55299e-05	0.000183239
eschColi_CFT073_refSeq_c0049	c0049		33.7127	-1.36875	0.539524	-2.53696	0.0111818	0.0167072
eschColi_CFT073_refSeq_c0075	c0075		276.88	-1.36656	0.225164	-6.06915	1.28589e-09	3.83711e-09
eschColi_CFT073_refSeq_c2371	c2371		374.071	-1.36391	0.252522	-5.40114	6.62175e-08	1.72304e-07
eschColi_CFT073_refSeq_c0091	c0091		17504.5	-1.36199	0.140749	-9.67669	3.7879e-22	2.54393e-21
eschColi_CFT073_refSeq_c4204	c4204		85.5975	-1.36134	0.370007	-3.67924	0.000233929	0.000430835
eschColi_CFT073_refSeq_c3264	c3264		78.7917	-1.36103	0.373026	-3.64863	0.000263647	0.000482169
eschColi_CFT073_refSeq_c0332	c0332		777.187	-1.36054	0.258702	-5.25909	1.44766e-07	3.6506e-07
eschColi_CFT073_refSeq_c4527	c4527		146.832	-1.35836	0.29619	-4.5861	4.51611e-06	9.9606e-06
eschColi_CFT073_refSeq_c4757	c4757		448.151	-1.35834	0.321348	-4.227	2.36823e-05	4.864e-05
eschColi_CFT073_refSeq_c4397	c4397		52.3018	-1.35753	0.389152	-3.48842	0.000485885	0.000863227
eschColi_CFT073_refSeq_c3390	c3390		42.2492	-1.35742	0.515409	-2.63367	0.00844669	0.0128073
eschColi_CFT073_refSeq_c1294	c1294		74.1674	-1.35576	0.350002	-3.87358	0.00010725	0.000205117
eschColi_CFT073_refSeq_c0240	c0240		12156.9	-1.35557	0.211385	-6.41281	1.42865e-10	4.59933e-10
eschColi_CFT073_refSeq_c5308	c5308		297.868	-1.35421	0.232883	-5.81499	6.06367e-09	1.7098e-08
eschColi_CFT073_refSeq_c2606	c2606		3812.91	-1.35371	0.190421	-7.10906	1.16837e-12	4.37302e-12
eschColi_CFT073_refSeq_c4728	c4728		577.242	-1.35307	0.181451	-7.45696	8.85421e-14	3.59466e-13
eschColi_CFT073_refSeq_c2705	c2705		17.8571	-1.35283	0.620694	-2.17955	0.0292908	0.0408118
eschColi_CFT073_refSeq_c5092	c5092		149.001	-1.3527	0.270386	-5.00283	5.64947e-07	1.35282e-06
eschColi_CFT073_refSeq_c2966	c2966		3110.91	-1.35239	0.156019	-8.66808	4.39473e-18	2.32885e-17
eschColi_CFT073_refSeq_c0412	c0412		1872.19	-1.35001	0.185472	-7.27878	3.36853e-13	1.31054e-12
eschColi_CFT073_refSeq_c3517	c3517		381.88	-1.34928	0.214165	-6.30021	2.9725e-10	9.35058e-10
eschColi_CFT073_refSeq_c4470	c4470		431.591	-1.3492	0.20109	-6.70944	1.95376e-11	6.7382e-11
eschColi_CFT073_refSeq_c3153	c3153		360.84	-1.34877	0.198501	-6.7948	1.08466e-11	3.80358e-11
eschColi_CFT073_refSeq_c0675	c0675		195.923	-1.34862	0.284804	-4.73526	2.18775e-06	4.96567e-06
eschColi_CFT073_refSeq_c0909	c0909		96.3945	-1.34706	0.357905	-3.76375	0.000167382	0.000312682
eschColi_CFT073_refSeq_c4597	c4597		627.636	-1.34686	0.215858	-6.23959	4.38716e-10	1.36365e-09
eschColi_CFT073_refSeq_c0507	c0507		34.6748	-1.34584	0.452024	-2.97736	0.00290744	0.00468003
eschColi_CFT073_refSeq_c3318	c3318		23488.7	-1.34507	0.227437	-5.91402	3.33861e-09	9.60585e-09
eschColi_CFT073_refSeq_c2745	c2745		3796.91	-1.34406	0.159532	-8.42498	3.60808e-17	1.825e-16
eschColi_CFT073_refSeq_c2068	c2068		189.318	-1.34348	0.264585	-5.07771	3.82013e-07	9.29677e-07
eschColi_CFT073_refSeq_c5417	c5417		144.048	-1.34345	0.25325	-5.30483	1.12776e-07	2.88285e-07
eschColi_CFT073_refSeq_c3560	c3560		69.4486	-1.34272	0.351138	-3.82392	0.000131345	0.000248831
eschColi_CFT073_refSeq_c3637	c3637		614.942	-1.34268	0.277296	-4.84206	1.28497e-06	2.97342e-06
eschColi_CFT073_refSeq_c1628	c1628		7462.38	-1.33921	0.147937	-9.05257	1.39642e-19	8.08007e-19
eschColi_CFT073_refSeq_c4480	c4480		7358.43	-1.33833	0.190453	-7.0271	2.10872e-12	7.74285e-12
eschColi_CFT073_refSeq_c1784	c1784		62.8748	-1.33705	0.360738	-3.70643	0.000210202	0.000389055
eschColi_CFT073_refSeq_c2483	c2483		493.888	-1.33608	0.213288	-6.26423	3.74676e-10	1.16876e-09
eschColi_CFT073_refSeq_c0682	c0682		78.4416	-1.3348	0.370284	-3.60481	0.000312381	0.00056693
eschColi_CFT073_refSeq_c3675	c3675		197.64	-1.33323	0.244949	-5.44288	5.24248e-08	1.37648e-07
eschColi_CFT073_refSeq_c0610	c0610		3098.86	-1.33282	0.150373	-8.8634	7.76081e-19	4.2865e-18
eschColi_CFT073_refSeq_c0417	c0417		3317.85	-1.32948	0.232198	-5.72565	1.03041e-08	2.86683e-08
eschColi_CFT073_refSeq_c3225	c3225		122.609	-1.3274	0.277563	-4.78234	1.73269e-06	3.96727e-06
eschColi_CFT073_refSeq_c2382	c2382		209.126	-1.32682	0.248346	-5.34265	9.15985e-08	2.35648e-07
eschColi_CFT073_refSeq_c4150	c4150		105.851	-1.32552	0.31071	-4.26612	1.98903e-05	4.12081e-05
eschColi_CFT073_refSeq_c0889	c0889		317.358	-1.32537	0.213281	-6.21419	5.159e-10	1.59031e-09
eschColi_CFT073_refSeq_c3071	c3071		420.511	-1.32494	0.210171	-6.30411	2.89859e-10	9.12358e-10
eschColi_CFT073_refSeq_c3465	c3465		162.095	-1.32218	0.271043	-4.87811	1.07108e-06	2.49173e-06
eschColi_CFT073_refSeq_c3167	c3167		37.7846	-1.32196	0.441911	-2.99147	0.00277635	0.00447867
eschColi_CFT073_refSeq_c5298	c5298		216.681	-1.31978	0.228703	-5.7707	7.89425e-09	2.21047e-08
eschColi_CFT073_refSeq_c1926	c1926		368.942	-1.31958	0.254201	-5.19111	2.09045e-07	5.20123e-07
eschColi_CFT073_refSeq_c3169	c3169		151.36	-1.31833	0.316879	-4.16037	3.17735e-05	6.43226e-05
eschColi_CFT073_refSeq_c0350	c0350		5612.99	-1.31756	0.219952	-5.99024	2.09536e-09	6.13347e-09
eschColi_CFT073_refSeq_c1564	c1564		4892.86	-1.31589	0.163695	-8.03862	9.08541e-16	4.23095e-15
eschColi_CFT073_refSeq_c1284	c1284		33.1047	-1.31404	0.489351	-2.68528	0.00724684	0.0110651
eschColi_CFT073_refSeq_c3602	c3602		529.381	-1.31293	0.196097	-6.69529	2.1524e-11	7.3843e-11
eschColi_CFT073_refSeq_c0973	c0973		82.9902	-1.31283	0.325727	-4.03047	5.56655e-05	0.000109922
eschColi_CFT073_refSeq_c1931	c1931		346.957	-1.31241	0.269063	-4.8777	1.0733e-06	2.49577e-06
eschColi_CFT073_refSeq_c3508	c3508		220.078	-1.30889	0.234999	-5.56976	2.5509e-08	6.87387e-08
eschColi_CFT073_refSeq_c1778	c1778		129.337	-1.3086	0.271347	-4.82261	1.41694e-06	3.26577e-06
eschColi_CFT073_refSeq_c0509	c0509	Phosphate regulon sensor protein phoR	2885.6	-1.30821	0.164249	-7.96478	1.65521e-15	7.57974e-15
eschColi_CFT073_refSeq_c0271	c0271		208.64	-1.30776	0.248028	-5.27261	1.34494e-07	3.40636e-07
eschColi_CFT073_refSeq_c2294	c2294		44.81	-1.30346	0.428942	-3.03877	0.00237544	0.00387259
eschColi_CFT073_refSeq_c0935	c0935		19.459	-1.30321	0.581072	-2.24277	0.0249119	0.0351416
eschColi_CFT073_refSeq_c4366	c4366		2701.94	-1.30314	0.166135	-7.8439	4.36781e-15	1.95895e-14
eschColi_CFT073_refSeq_c1846	c1846		902.971	-1.30283	0.262494	-4.96327	6.93174e-07	1.64405e-06
eschColi_CFT073_refSeq_c1932	c1932		137.153	-1.29809	0.383149	-3.38794	0.000704204	0.00122895
eschColi_CFT073_refSeq_c4294	c4294		47.1107	-1.29767	0.492434	-2.63521	0.00840853	0.0127568
eschColi_CFT073_refSeq_c2121	c2121		7768.53	-1.29659	0.195868	-6.61972	3.59885e-11	1.21394e-10
eschColi_CFT073_refSeq_c4850	c4850		43.4285	-1.29548	0.418831	-3.0931	0.00198081	0.00326592
eschColi_CFT073_refSeq_c0397	c0397		792.755	-1.29505	0.216347	-5.98597	2.1511e-09	6.28255e-09
eschColi_CFT073_refSeq_c1933	c1933		127.637	-1.29106	0.322104	-4.00822	6.11789e-05	0.000119678
eschColi_CFT073_refSeq_c3545	c3545		152.083	-1.29077	0.333424	-3.87124	0.000108282	0.000206941
eschColi_CFT073_refSeq_c4987	c4987		294.404	-1.29024	0.20758	-6.21565	5.11125e-10	1.57745e-09
eschColi_CFT073_refSeq_c3785	c3785		444.378	-1.28906	0.239437	-5.38371	7.29643e-08	1.89106e-07
eschColi_CFT073_refSeq_c4738	c4738		126.793	-1.289	0.340885	-3.78133	0.00015599	0.000292761
eschColi_CFT073_refSeq_c2600	c2600		1224.69	-1.28738	0.177547	-7.25094	4.13891e-13	1.59954e-12
eschColi_CFT073_refSeq_c2271	c2271		8165.43	-1.28633	0.256321	-5.01844	5.20917e-07	1.25025e-06
eschColi_CFT073_refSeq_c4374	c4374		26.0509	-1.27936	0.542819	-2.35688	0.0184294	0.0267112
eschColi_CFT073_refSeq_c1168	c1168		287.309	-1.27916	0.266139	-4.80634	1.53716e-06	3.5335e-06
eschColi_CFT073_refSeq_c0627	c0627		123.816	-1.2785	0.277213	-4.61196	3.98899e-06	8.85031e-06
eschColi_CFT073_refSeq_c4641	c4641		386.742	-1.27792	0.247081	-5.17205	2.31537e-07	5.74173e-07
eschColi_CFT073_refSeq_c5110	c5110		70.4795	-1.27778	0.35373	-3.6123	0.000303492	0.000551564
eschColi_CFT073_refSeq_c5279	c5279		1112.75	-1.27757	0.267255	-4.78032	1.75016e-06	4.00203e-06
eschColi_CFT073_refSeq_c5348	c5348		80.5498	-1.27594	0.326844	-3.90382	9.46874e-05	0.000181757
eschColi_CFT073_refSeq_c1632	c1632		905.48	-1.27545	0.20318	-6.27744	3.44202e-10	1.07692e-09
eschColi_CFT073_refSeq_c5041	c5041		230.06	-1.27496	0.266954	-4.77596	1.78854e-06	4.08262e-06
eschColi_CFT073_refSeq_c0355	c0355		122.783	-1.27489	0.275356	-4.62998	3.65704e-06	8.14147e-06
eschColi_CFT073_refSeq_c0311	c0311		121.246	-1.2733	0.290608	-4.3815	1.17866e-05	2.50855e-05
eschColi_CFT073_refSeq_c3789	c3789		4529.98	-1.27304	0.171914	-7.40508	1.31067e-13	5.26789e-13
eschColi_CFT073_refSeq_c2629	c2629		295.115	-1.27183	0.217775	-5.84011	5.21652e-09	1.47571e-08
eschColi_CFT073_refSeq_c4302	c4302		63.3101	-1.27127	0.406313	-3.12878	0.00175532	0.00291346
eschColi_CFT073_refSeq_c4875	c4875		2898.19	-1.27118	0.172515	-7.36853	1.7252e-13	6.82374e-13
eschColi_CFT073_refSeq_c4353	c4353		34.9335	-1.27037	0.458595	-2.77014	0.00560324	0.00869784
eschColi_CFT073_refSeq_c3766	c3766		147.877	-1.27037	0.294505	-4.31358	1.60631e-05	3.36932e-05
eschColi_CFT073_refSeq_c0020	c0020	DnaK	19316.1	-1.26981	0.207386	-6.12295	9.18595e-10	2.77437e-09
eschColi_CFT073_refSeq_c5281	c5281		303.688	-1.26805	0.224305	-5.65324	1.57449e-08	4.30944e-08
eschColi_CFT073_refSeq_c4299	c4299		15843	-1.26348	0.153932	-8.20805	2.24812e-16	1.07864e-15
eschColi_CFT073_refSeq_c2276	c2276		97.4386	-1.26197	0.398712	-3.16512	0.00155021	0.00259444
eschColi_CFT073_refSeq_c2059	c2059		2092.43	-1.2619	0.171734	-7.34799	2.01204e-13	7.91633e-13
eschColi_CFT073_refSeq_c0478	c0478		4406.53	-1.26035	0.171125	-7.36511	1.77007e-13	6.98009e-13
eschColi_CFT073_refSeq_c3199	c3199		28.2785	-1.26014	0.502043	-2.51003	0.0120721	0.0179655
eschColi_CFT073_refSeq_c4387	c4387		341.885	-1.25926	0.217973	-5.77714	7.59825e-09	2.13102e-08
eschColi_CFT073_refSeq_c1464	c1464		73.3362	-1.25799	0.361833	-3.47672	0.000507591	0.000899648
eschColi_CFT073_refSeq_c2442	c2442		94.8055	-1.25778	0.390466	-3.22122	0.00127645	0.0021626
eschColi_CFT073_refSeq_c4488	c4488		203.334	-1.25772	0.371363	-3.38676	0.000707236	0.001233
eschColi_CFT073_refSeq_c1738	c1738		1492.79	-1.25651	0.188863	-6.65304	2.87091e-11	9.72796e-11
eschColi_CFT073_refSeq_c2007	c2007		270.395	-1.25599	0.224215	-5.60174	2.12215e-08	5.75116e-08
eschColi_CFT073_refSeq_c5036	c5036		479.704	-1.25579	0.189737	-6.61857	3.62687e-11	1.22261e-10
eschColi_CFT073_refSeq_c0941	c0941		75.9919	-1.25294	0.42497	-2.94831	0.00319517	0.00511638
eschColi_CFT073_refSeq_c1052	c1052		938.347	-1.25206	0.204848	-6.11214	9.83022e-10	2.95699e-09
eschColi_CFT073_refSeq_c4293	c4293		18871.6	-1.25185	0.184661	-6.77917	1.20867e-11	4.22709e-11
eschColi_CFT073_refSeq_c1352	c1352		918.316	-1.24995	0.194524	-6.42569	1.31273e-10	4.2392e-10
eschColi_CFT073_refSeq_c4108	c4108		542.515	-1.24601	0.172722	-7.21398	5.43393e-13	2.08307e-12
eschColi_CFT073_refSeq_c3774	c3774		667.185	-1.24341	0.199751	-6.22481	4.82154e-10	1.49422e-09
eschColi_CFT073_refSeq_c2499	c2499		22.9222	-1.23966	0.550523	-2.25179	0.0243355	0.0343843
eschColi_CFT073_refSeq_c0295	c0295		257.773	-1.23948	0.221096	-5.60608	2.0696e-08	5.61456e-08
eschColi_CFT073_refSeq_c2517	c2517		257.773	-1.23948	0.221096	-5.60608	2.0696e-08	5.61456e-08
eschColi_CFT073_refSeq_c2783	c2783		68.816	-1.23706	0.361431	-3.42267	0.000620088	0.00108943
eschColi_CFT073_refSeq_c2328	c2328		87.5475	-1.23664	0.335616	-3.6847	0.000228974	0.000422305
eschColi_CFT073_refSeq_c1233	c1233		1011.69	-1.2361	0.314222	-3.93384	8.36007e-05	0.000161544
eschColi_CFT073_refSeq_c4612	c4612		339.566	-1.23601	0.210082	-5.88346	4.01769e-09	1.14776e-08
eschColi_CFT073_refSeq_c1289	c1289		170.326	-1.23421	0.266702	-4.62768	3.69794e-06	8.22551e-06
eschColi_CFT073_refSeq_c0559	c0559		529.069	-1.23266	0.178771	-6.89522	5.37797e-12	1.92202e-11
eschColi_CFT073_refSeq_c0178	c0178		29979	-1.23187	0.146936	-8.38372	5.12815e-17	2.55918e-16
eschColi_CFT073_refSeq_c1913	c1913		2061.1	-1.23155	0.233806	-5.26738	1.38381e-07	3.49464e-07
eschColi_CFT073_refSeq_c5443	c5443		328.284	-1.23048	0.281865	-4.3655	1.26834e-05	2.68729e-05
eschColi_CFT073_refSeq_c1702	c1702		116.787	-1.22588	0.293929	-4.17066	3.03723e-05	6.16533e-05
eschColi_CFT073_refSeq_c4483	c4483		189.365	-1.22539	0.255329	-4.79926	1.59252e-06	3.65754e-06
eschColi_CFT073_refSeq_c3114	c3114		23728.2	-1.22226	0.22139	-5.52086	3.37344e-08	8.97466e-08
eschColi_CFT073_refSeq_c2339	c2339		355.686	-1.22125	0.205709	-5.93678	2.90683e-09	8.39127e-09
eschColi_CFT073_refSeq_c2440	c2440		169.119	-1.21718	0.25315	-4.80816	1.52328e-06	3.50315e-06
eschColi_CFT073_refSeq_c1426	c1426		156.28	-1.21705	0.346018	-3.5173	0.000435961	0.000777438
eschColi_CFT073_refSeq_c3680	c3680		351.276	-1.21598	0.196287	-6.19488	5.83276e-10	1.78746e-09
eschColi_CFT073_refSeq_c4648	c4648	Phosphate transport system protein phoU	2522.29	-1.21536	0.196179	-6.19513	5.82352e-10	1.78567e-09
eschColi_CFT073_refSeq_c1814	c1814		1953.04	-1.21534	0.204446	-5.94455	2.77212e-09	8.02455e-09
eschColi_CFT073_refSeq_c4642	c4642		282.063	-1.21517	0.254679	-4.77137	1.82981e-06	4.17501e-06
eschColi_CFT073_refSeq_c3420	c3420		49.5648	-1.21451	0.40409	-3.00555	0.00265105	0.00429245
eschColi_CFT073_refSeq_c1440	c1440		522.769	-1.21207	0.230441	-5.25976	1.44241e-07	3.63911e-07
eschColi_CFT073_refSeq_c4687	c4687		662.594	-1.21044	0.244438	-4.95194	7.34766e-07	1.7356e-06
eschColi_CFT073_refSeq_c2147	c2147		174.443	-1.20938	0.284501	-4.25089	2.1292e-05	4.3938e-05
eschColi_CFT073_refSeq_c1006	c1006		66.6909	-1.20825	0.367071	-3.29159	0.000996228	0.00170163
eschColi_CFT073_refSeq_c5278	c5278		995.243	-1.20658	0.183083	-6.59034	4.38821e-11	1.47166e-10
eschColi_CFT073_refSeq_c4570	c4570		140.333	-1.20611	0.293853	-4.10447	4.05251e-05	8.09108e-05
eschColi_CFT073_refSeq_c2076	c2076		2469.85	-1.20545	0.168811	-7.14085	9.27568e-13	3.5069e-12
eschColi_CFT073_refSeq_c0693	c0693		122078	-1.20453	0.166328	-7.24186	4.42561e-13	1.70655e-12
eschColi_CFT073_refSeq_c4148	c4148		38.3312	-1.20378	0.441185	-2.72852	0.00636184	0.00978529
eschColi_CFT073_refSeq_c2926	c2926		39.3679	-1.2036	0.437941	-2.74832	0.00599016	0.00924626
eschColi_CFT073_refSeq_c2394	c2394		343.457	-1.20203	0.208576	-5.76302	8.26203e-09	2.30974e-08
eschColi_CFT073_refSeq_c4105	c4105		213.162	-1.19877	0.264656	-4.52955	5.91108e-06	1.28958e-05
eschColi_CFT073_refSeq_c1845	c1845		534.177	-1.19802	0.250233	-4.78761	1.68782e-06	3.86962e-06
eschColi_CFT073_refSeq_c0444	c0444		180.934	-1.19714	0.2534	-4.72433	2.30877e-06	5.229e-06
eschColi_CFT073_refSeq_c2613	c2613		89.0642	-1.19684	0.353751	-3.38329	0.000716219	0.00124741
eschColi_CFT073_refSeq_c3138	c3138		3216.15	-1.19613	0.280271	-4.26777	1.9744e-05	4.09212e-05
eschColi_CFT073_refSeq_c3379	c3379		2107.41	-1.19498	0.250117	-4.77771	1.77301e-06	4.04894e-06
eschColi_CFT073_refSeq_c1448	c1448		170.649	-1.19362	0.346539	-3.44439	0.00057234	0.00100791
eschColi_CFT073_refSeq_c1607	c1607		321.738	-1.18947	0.203582	-5.84268	5.13665e-09	1.45469e-08
eschColi_CFT073_refSeq_c3723	c3723		147.947	-1.18884	0.279171	-4.25846	2.05836e-05	4.2577e-05
eschColi_CFT073_refSeq_c1096	c1096		516.856	-1.18823	0.259354	-4.58148	4.61689e-06	1.01743e-05
eschColi_CFT073_refSeq_c4517	c4517		137.615	-1.18422	0.269313	-4.39721	1.09651e-05	2.33848e-05
eschColi_CFT073_refSeq_c4727	c4727		536.549	-1.18296	0.170047	-6.95666	3.48447e-12	1.25734e-11
eschColi_CFT073_refSeq_c5172	c5172		838.647	-1.18009	0.184575	-6.39353	1.62103e-10	5.19943e-10
eschColi_CFT073_refSeq_c1554	c1554		240.912	-1.17596	0.235454	-4.99444	5.90068e-07	1.40717e-06
eschColi_CFT073_refSeq_c0776	c0776		670.085	-1.17244	0.174976	-6.70056	2.07619e-11	7.1416e-11
eschColi_CFT073_refSeq_c4525	c4525		110.518	-1.17225	0.332188	-3.52886	0.000417348	0.00074654
eschColi_CFT073_refSeq_c1777	c1777		326.424	-1.1657	0.206076	-5.65664	1.54365e-08	4.22725e-08
eschColi_CFT073_refSeq_c2430	c2430		85.3363	-1.1657	0.342006	-3.40841	0.000653428	0.00114416
eschColi_CFT073_refSeq_c2134	c2134		450.658	-1.16456	0.205505	-5.6668	1.45491e-08	3.99049e-08
eschColi_CFT073_refSeq_c4214	c4214		849.616	-1.16413	0.226503	-5.13958	2.75351e-07	6.77997e-07
eschColi_CFT073_refSeq_c5177	c5177		283.016	-1.163	0.212614	-5.47002	4.49993e-08	1.18569e-07
eschColi_CFT073_refSeq_c0679	c0679		647.187	-1.16116	0.267599	-4.33918	1.43015e-05	3.01433e-05
eschColi_CFT073_refSeq_c3773	c3773		220.339	-1.16108	0.281998	-4.11734	3.83271e-05	7.67571e-05
eschColi_CFT073_refSeq_c1761	c1761		436.513	-1.15982	0.186279	-6.22626	4.77699e-10	1.48129e-09
eschColi_CFT073_refSeq_c1841	c1841		1485.3	-1.15949	0.167792	-6.91025	4.83805e-12	1.73738e-11
eschColi_CFT073_refSeq_c1837	c1837		291.246	-1.15913	0.354889	-3.26619	0.00109007	0.00185706
eschColi_CFT073_refSeq_c1594	c1594		85.1616	-1.15512	0.33644	-3.43336	0.000596157	0.00104915
eschColi_CFT073_refSeq_c3134	c3134		14454.4	-1.15425	0.187469	-6.15701	7.41325e-10	2.25724e-09
eschColi_CFT073_refSeq_c4932	c4932		3115.63	-1.15408	0.196794	-5.86441	4.50742e-09	1.28345e-08
eschColi_CFT073_refSeq_c1344	c1344		76.5032	-1.15377	0.344179	-3.35223	0.000801629	0.00138692
eschColi_CFT073_refSeq_c1557	c1557		97.6431	-1.15366	0.317202	-3.637	0.000275833	0.000503574
eschColi_CFT073_refSeq_c2036	c2036		678.301	-1.1508	0.215639	-5.33671	9.46488e-08	2.43017e-07
eschColi_CFT073_refSeq_c4573	c4573		143.602	-1.14861	0.261995	-4.3841	1.16467e-05	2.48081e-05
eschColi_CFT073_refSeq_c0634	c0634		93.781	-1.14765	0.305227	-3.75998	0.000169927	0.000316757
eschColi_CFT073_refSeq_c2525	c2525		613.141	-1.14272	0.162417	-7.03574	1.982e-12	7.30835e-12
eschColi_CFT073_refSeq_c4755	c4755		461.474	-1.14196	0.273984	-4.16798	3.07309e-05	6.23568e-05
eschColi_CFT073_refSeq_c2070	c2070		25.4859	-1.14026	0.509145	-2.23957	0.0251191	0.0354148
eschColi_CFT073_refSeq_c1550	c1550		470.409	-1.13717	0.188913	-6.01956	1.74897e-09	5.17169e-09
eschColi_CFT073_refSeq_c1349	c1349		170.318	-1.13678	0.266833	-4.26027	2.04176e-05	4.22503e-05
eschColi_CFT073_refSeq_c2533	c2533		40.9653	-1.13554	0.501621	-2.26374	0.0235902	0.0334216
eschColi_CFT073_refSeq_c5284	c5284		93.5924	-1.13519	0.308672	-3.67764	0.000235398	0.000433388
eschColi_CFT073_refSeq_c3284	c3284		28.1523	-1.13408	0.497276	-2.28059	0.0225728	0.0320933
eschColi_CFT073_refSeq_c3333	c3333		191.899	-1.13374	0.313366	-3.61794	0.000296953	0.000540054
eschColi_CFT073_refSeq_c3628	c3628		2576.64	-1.1323	0.198478	-5.70489	1.16421e-08	3.22023e-08
eschColi_CFT073_refSeq_c4830	c4830		230.452	-1.132	0.216878	-5.21952	1.79388e-07	4.48255e-07
eschColi_CFT073_refSeq_c5406	c5406		161.223	-1.13158	0.238795	-4.73871	2.15086e-06	4.88832e-06
eschColi_CFT073_refSeq_c4922	c4922		13390.7	-1.13038	0.138745	-8.14717	3.72545e-16	1.76477e-15
eschColi_CFT073_refSeq_c3909	c3909		1157.95	-1.12809	0.169382	-6.66006	2.73715e-11	9.28674e-11
eschColi_CFT073_refSeq_c1782	c1782		73.6277	-1.12806	0.352641	-3.19888	0.00137962	0.00232682
eschColi_CFT073_refSeq_c3455	c3455		77.6833	-1.12789	0.333822	-3.37872	0.000728239	0.00126666
eschColi_CFT073_refSeq_c3353	c3353		155.152	-1.1278	0.285475	-3.9506	7.79571e-05	0.000150973
eschColi_CFT073_refSeq_c2494	c2494		479.297	-1.12737	0.263749	-4.27441	1.91642e-05	3.97511e-05
eschColi_CFT073_refSeq_c4651	c4651		696.134	-1.12702	0.259297	-4.34645	1.38359e-05	2.91974e-05
eschColi_CFT073_refSeq_c0709	c0709		149.201	-1.12686	0.252307	-4.46624	7.96076e-06	1.71738e-05
eschColi_CFT073_refSeq_c5035	c5035		220.567	-1.12684	0.273102	-4.12609	3.68983e-05	7.40945e-05
eschColi_CFT073_refSeq_c4583	c4583		13879	-1.12646	0.272129	-4.13945	3.48141e-05	7.01247e-05
eschColi_CFT073_refSeq_c2771	c2771		52.7621	-1.12384	0.378043	-2.97278	0.00295118	0.00474459
eschColi_CFT073_refSeq_c4532	c4532		194.866	-1.1236	0.308787	-3.63874	0.000273976	0.000500357
eschColi_CFT073_refSeq_c0482	c0482		1164.33	-1.12321	0.18274	-6.1465	7.92115e-10	2.40488e-09
eschColi_CFT073_refSeq_c0631	c0631		173.134	-1.12121	0.237411	-4.72263	2.32814e-06	5.27058e-06
eschColi_CFT073_refSeq_c4635	c4635		2539.93	-1.12034	0.167102	-6.70452	2.02075e-11	6.96464e-11
eschColi_CFT073_refSeq_c1935	c1935		854.834	-1.11758	0.171968	-6.49879	8.09689e-11	2.66245e-10
eschColi_CFT073_refSeq_c4869	c4869		3503.16	-1.11606	0.272482	-4.09591	4.20508e-05	8.38608e-05
eschColi_CFT073_refSeq_c0593	c0593		28049.2	-1.11224	0.226116	-4.91888	8.70419e-07	2.04494e-06
eschColi_CFT073_refSeq_c4866	c4866		2839.28	-1.11186	0.147876	-7.51885	5.52618e-14	2.27895e-13
eschColi_CFT073_refSeq_c1347	c1347		217.208	-1.10895	0.266337	-4.16372	3.13105e-05	6.34345e-05
eschColi_CFT073_refSeq_c3593	c3593		336.79	-1.10765	0.253012	-4.37785	1.19855e-05	2.54673e-05
eschColi_CFT073_refSeq_c4336	c4336		51.4486	-1.10681	0.394066	-2.80868	0.00497447	0.00775637
eschColi_CFT073_refSeq_c5240	c5240		743.051	-1.10666	0.185385	-5.96954	2.37926e-09	6.92184e-09
eschColi_CFT073_refSeq_c2841	c2841		466.808	-1.1052	0.203639	-5.42724	5.72326e-08	1.49446e-07
eschColi_CFT073_refSeq_c0255	c0255		92.502	-1.10364	0.299509	-3.68482	0.000228865	0.000422253
eschColi_CFT073_refSeq_c4526	c4526		61.8016	-1.10295	0.375855	-2.93449	0.00334093	0.00534324
eschColi_CFT073_refSeq_c4398	c4398		195.727	-1.0989	0.258203	-4.25596	2.08156e-05	4.30228e-05
eschColi_CFT073_refSeq_c2766	c2766		88.3694	-1.09685	0.313836	-3.49499	0.000474087	0.000843412
eschColi_CFT073_refSeq_c5124	c5124		1140.55	-1.09684	0.155162	-7.069	1.5606e-12	5.77897e-12
eschColi_CFT073_refSeq_c1629	c1629		3051.23	-1.09459	0.14384	-7.60979	2.7454e-14	1.1559e-13
eschColi_CFT073_refSeq_c1346	c1346		119.266	-1.09409	0.28736	-3.80739	0.000140443	0.000265392
eschColi_CFT073_refSeq_c1794	c1794		1716.88	-1.09333	0.240868	-4.53911	5.6492e-06	1.23554e-05
eschColi_CFT073_refSeq_c0978	c0978		198.201	-1.09214	0.244581	-4.46535	7.99393e-06	1.72383e-05
eschColi_CFT073_refSeq_c3223	c3223		124.674	-1.0919	0.281625	-3.87714	0.000105691	0.00020221
eschColi_CFT073_refSeq_c0297	c0297		437.982	-1.09074	0.178161	-6.12222	9.22811e-10	2.78388e-09
eschColi_CFT073_refSeq_c2515	c2515		437.982	-1.09074	0.178161	-6.12222	9.22811e-10	2.78388e-09
eschColi_CFT073_refSeq_c4737	c4737		8106.04	-1.08892	0.135945	-8.00997	1.14735e-15	5.31152e-15
eschColi_CFT073_refSeq_c4574	c4574		28.7448	-1.08828	0.487196	-2.23377	0.0254984	0.0359011
eschColi_CFT073_refSeq_c3853	c3853		2776.57	-1.08806	0.186637	-5.82983	5.54844e-09	1.56791e-08
eschColi_CFT073_refSeq_c3507	c3507		189.844	-1.08805	0.234844	-4.6331	3.60236e-06	8.02658e-06
eschColi_CFT073_refSeq_c1774	c1774		4914.61	-1.08786	0.138367	-7.8621	3.77742e-15	1.70293e-14
eschColi_CFT073_refSeq_c5216	c5216		1522.21	-1.08785	0.297362	-3.65832	0.000253875	0.000464948
eschColi_CFT073_refSeq_c4495	c4495		724.91	-1.08716	0.21722	-5.00489	5.5894e-07	1.33905e-06
eschColi_CFT073_refSeq_c0312	c0312		199.855	-1.08564	0.271801	-3.99423	6.49038e-05	0.000126585
eschColi_CFT073_refSeq_c2093	c2093		156.239	-1.08389	0.316941	-3.41984	0.00062658	0.0011001
eschColi_CFT073_refSeq_c3478	c3478		29.3752	-1.08247	0.488133	-2.21756	0.0265846	0.0372998
eschColi_CFT073_refSeq_c4523	c4523		102.325	-1.08164	0.31685	-3.41372	0.000640832	0.00112398
eschColi_CFT073_refSeq_c0712	c0712		497.452	-1.0816	0.187058	-5.78217	7.37414e-09	2.0715e-08
eschColi_CFT073_refSeq_c2998	c2998		2371.61	-1.08159	0.179647	-6.02065	1.73719e-09	5.13975e-09
eschColi_CFT073_refSeq_c0522	c0522		166.581	-1.0814	0.257632	-4.19745	2.69938e-05	5.50518e-05
eschColi_CFT073_refSeq_c2360	c2360		133.814	-1.07996	0.256566	-4.2093	2.56168e-05	5.23661e-05
eschColi_CFT073_refSeq_c0409	c0409		780.834	-1.07914	0.225755	-4.78013	1.75184e-06	4.00409e-06
eschColi_CFT073_refSeq_c1595	c1595		53.0312	-1.07864	0.4624	-2.33271	0.0196635	0.0283035
eschColi_CFT073_refSeq_c4380	c4380		485.796	-1.07825	0.211226	-5.1047	3.31318e-07	8.09699e-07
eschColi_CFT073_refSeq_c0914	c0914		7239.05	-1.0777	0.173743	-6.20286	5.54453e-10	1.70413e-09
eschColi_CFT073_refSeq_c1909	c1909		111.961	-1.07756	0.357697	-3.0125	0.00259107	0.00420576
eschColi_CFT073_refSeq_c1106	c1106		707.374	-1.07562	0.200313	-5.36967	7.888e-08	2.03933e-07
eschColi_CFT073_refSeq_c4646	c4646		85.3603	-1.07245	0.334661	-3.20459	0.00135256	0.00228487
eschColi_CFT073_refSeq_c0890	c0890		579.791	-1.07201	0.190483	-5.62784	1.82484e-08	4.96862e-08
eschColi_CFT073_refSeq_c3168	c3168		244.597	-1.07117	0.292838	-3.6579	0.000254288	0.000465542
eschColi_CFT073_refSeq_c2625	c2625		293.452	-1.07035	0.245703	-4.35626	1.32302e-05	2.79757e-05
eschColi_CFT073_refSeq_c4951	c4951		906.393	-1.06919	0.152021	-7.03314	2.01944e-12	7.42544e-12
eschColi_CFT073_refSeq_c4225	c4225		315.906	-1.06889	0.218136	-4.90011	9.57839e-07	2.24025e-06
eschColi_CFT073_refSeq_c2698	c2698		342.042	-1.06809	0.238912	-4.47065	7.7982e-06	1.6837e-05
eschColi_CFT073_refSeq_c3880	c3880		529.844	-1.06777	0.215212	-4.96148	6.99587e-07	1.65775e-06
eschColi_CFT073_refSeq_c4961	c4961		272.894	-1.06746	0.204084	-5.23048	1.69067e-07	4.23478e-07
eschColi_CFT073_refSeq_c4994	c4994		607.793	-1.06242	0.24044	-4.41864	9.93244e-06	2.12693e-05
eschColi_CFT073_refSeq_c3946	c3946		939.747	-1.06151	0.219703	-4.83155	1.35471e-06	3.12787e-06
eschColi_CFT073_refSeq_c3752	c3752		101.575	-1.061	0.288985	-3.67147	0.000241162	0.000443531
eschColi_CFT073_refSeq_c2958	c2958		2583.24	-1.06091	0.236426	-4.48728	7.21379e-06	1.56398e-05
eschColi_CFT073_refSeq_c3952	c3952		4767.11	-1.06009	0.163384	-6.48835	8.67822e-11	2.83753e-10
eschColi_CFT073_refSeq_c0377	c0377		182.119	-1.05734	0.245499	-4.30689	1.65564e-05	3.46584e-05
eschColi_CFT073_refSeq_c4183	c4183		1101.45	-1.05661	0.173171	-6.10155	1.05048e-09	3.15445e-09
eschColi_CFT073_refSeq_c4774	c4774		1106	-1.05642	0.174055	-6.06944	1.28354e-09	3.83228e-09
eschColi_CFT073_refSeq_c1551	c1551		194.126	-1.05626	0.224175	-4.71176	2.45591e-06	5.54544e-06
eschColi_CFT073_refSeq_c0333	c0333		2550.29	-1.05547	0.176972	-5.96403	2.46091e-09	7.15144e-09
eschColi_CFT073_refSeq_c2412	c2412		366.49	-1.05511	0.191125	-5.52049	3.38053e-08	8.98895e-08
eschColi_CFT073_refSeq_c4739	c4739		326.899	-1.05095	0.273908	-3.83686	0.000124618	0.00023643
eschColi_CFT073_refSeq_c2073	c2073		2434	-1.04959	0.156302	-6.71513	1.87902e-11	6.48473e-11
eschColi_CFT073_refSeq_c0908	c0908		644.841	-1.04823	0.189776	-5.52352	3.32277e-08	8.85339e-08
eschColi_CFT073_refSeq_c3881	c3881		121.422	-1.04681	0.268985	-3.89169	9.95464e-05	0.000190594
eschColi_CFT073_refSeq_c3526	c3526		47.8716	-1.0457	0.422504	-2.475	0.0133237	0.0197147
eschColi_CFT073_refSeq_c0942	c0942		145.018	-1.04557	0.301685	-3.46577	0.000528706	0.000934852
eschColi_CFT073_refSeq_c2044	c2044	GloA	6379.49	-1.04527	0.129398	-8.07797	6.58528e-16	3.08593e-15
eschColi_CFT073_refSeq_c4530	c4530		885.923	-1.04336	0.176622	-5.90731	3.47743e-09	9.98877e-09
eschColi_CFT073_refSeq_c1456	c1456		181.04	-1.04111	0.239418	-4.34852	1.37059e-05	2.89347e-05
eschColi_CFT073_refSeq_c4649	c4649		1095.46	-1.04099	0.233488	-4.45843	8.2564e-06	1.77969e-05
eschColi_CFT073_refSeq_c2085	c2085		170.925	-1.03778	0.359692	-2.88518	0.00391193	0.0062033
eschColi_CFT073_refSeq_c0777	c0777		241.77	-1.03708	0.234149	-4.42915	9.46053e-06	2.03086e-05
eschColi_CFT073_refSeq_c4808	c4808		93.5197	-1.03674	0.363675	-2.85074	0.0043618	0.00685927
eschColi_CFT073_refSeq_c3699	c3699		141.418	-1.03646	0.363187	-2.85379	0.00432018	0.00679907
eschColi_CFT073_refSeq_c0349	c0349		1192.69	-1.03603	0.197624	-5.24244	1.58471e-07	3.9792e-07
eschColi_CFT073_refSeq_c5431	c5431		259.156	-1.03404	0.212484	-4.86643	1.13632e-06	2.63527e-06
eschColi_CFT073_refSeq_c0620	c0620		88.4595	-1.0311	0.304423	-3.38705	0.000706488	0.00123252
eschColi_CFT073_refSeq_c0611	c0611		295.461	-1.02966	0.252782	-4.07332	4.63486e-05	9.20105e-05
eschColi_CFT073_refSeq_c0157	c0157		1786.41	-1.02855	0.149217	-6.89298	5.4636e-12	1.94995e-11
eschColi_CFT073_refSeq_c0370	c0370		8864.83	-1.02694	0.199264	-5.15368	2.55422e-07	6.29815e-07
eschColi_CFT073_refSeq_c0296	c0296		387.003	-1.02622	0.184247	-5.56978	2.55055e-08	6.87387e-08
eschColi_CFT073_refSeq_c2516	c2516		387.003	-1.02622	0.184247	-5.56978	2.55055e-08	6.87387e-08
eschColi_CFT073_refSeq_c1457	c1457		200.02	-1.02595	0.236366	-4.34053	1.42142e-05	2.99715e-05
eschColi_CFT073_refSeq_c4557	c4557		499.41	-1.02398	0.202337	-5.06076	4.17586e-07	1.0106e-06
eschColi_CFT073_refSeq_c2634	c2634		3413.01	-1.02324	0.194157	-5.27018	1.36287e-07	3.44675e-07
eschColi_CFT073_refSeq_c2633	c2633		597.644	-1.02272	0.16456	-6.21488	5.13626e-10	1.58424e-09
eschColi_CFT073_refSeq_c5285	c5285		341.644	-1.02122	0.214674	-4.75708	1.96408e-06	4.47356e-06
eschColi_CFT073_refSeq_c0975	c0975		83.7202	-1.02104	0.315903	-3.23213	0.00122871	0.00208442
eschColi_CFT073_refSeq_c3950	c3950		1954.17	-1.01993	0.175432	-5.81384	6.10567e-09	1.72072e-08
eschColi_CFT073_refSeq_c1624	c1624		164.104	-1.01864	0.307782	-3.30961	0.000934255	0.00160276
eschColi_CFT073_refSeq_c1467	c1467		133.783	-1.01834	0.271145	-3.75571	0.00017285	0.000321976
eschColi_CFT073_refSeq_c3630	c3630		3981.31	-1.01744	0.226359	-4.49482	6.96287e-06	1.51147e-05
eschColi_CFT073_refSeq_c5143	c5143		44.5141	-1.01509	0.460608	-2.20381	0.0275375	0.0385128
eschColi_CFT073_refSeq_c1976	c1976		862.053	-1.01504	0.242564	-4.18463	2.8563e-05	5.80933e-05
eschColi_CFT073_refSeq_c3437	c3437		718.017	-1.01485	0.210059	-4.83129	1.35652e-06	3.13067e-06
eschColi_CFT073_refSeq_c2782	c2782		103.361	-1.01401	0.290255	-3.49353	0.000476679	0.000847736
eschColi_CFT073_refSeq_c4544	c4544		39.6237	-1.01358	0.448515	-2.25985	0.0238305	0.0337345
eschColi_CFT073_refSeq_c1821	c1821		2203.1	-1.01283	0.171613	-5.90186	3.59418e-09	1.03071e-08
eschColi_CFT073_refSeq_c2260	c2260		2316.13	-1.01235	0.261789	-3.86706	0.000110156	0.000210137
eschColi_CFT073_refSeq_c0015	c0015		3059.92	-1.01227	0.252171	-4.01423	5.96392e-05	0.000116973
eschColi_CFT073_refSeq_c3709	c3709		226.166	-1.01218	0.219107	-4.61957	3.84541e-06	8.54263e-06
eschColi_CFT073_refSeq_c1278	c1278		96.3236	-1.01205	0.306378	-3.30327	0.000955633	0.0016355
eschColi_CFT073_refSeq_c4287	c4287		657.26	-1.01196	0.195176	-5.18487	2.16167e-07	5.37333e-07
eschColi_CFT073_refSeq_c1104	c1104		2123.39	-1.00929	0.14517	-6.95244	3.59015e-12	1.29458e-11
eschColi_CFT073_refSeq_c5211	c5211		2617.82	-1.00919	0.222232	-4.54115	5.59494e-06	1.22419e-05
eschColi_CFT073_refSeq_c0489	c0489		4310.53	-1.0086	0.214696	-4.69782	2.62959e-06	5.91857e-06
eschColi_CFT073_refSeq_c0700	c0700		205.13	-1.00727	0.314584	-3.20191	0.00136519	0.00230473
eschColi_CFT073_refSeq_c4052	c4052		110.954	-1.00622	0.321787	-3.12699	0.00176607	0.00293036
eschColi_CFT073_refSeq_c3162	c3162		66.6635	-1.00479	0.374167	-2.68541	0.00724411	0.0110642
eschColi_CFT073_refSeq_c2582	c2582		65.2927	-1.00358	0.347865	-2.88498	0.00391433	0.00620521
eschColi_CFT073_refSeq_c2974	c2974		335.338	-1.00346	0.207724	-4.83072	1.36039e-06	3.13821e-06
eschColi_CFT073_refSeq_c2074	c2074		475.743	-1.00111	0.212733	-4.70596	2.52678e-06	5.69807e-06
eschColi_CFT073_refSeq_c3813	c3813		325.896	-0.99995	0.200695	-4.98244	6.27884e-07	1.49462e-06
eschColi_CFT073_refSeq_c4179	c4179		573.793	-0.999862	0.201905	-4.95213	7.34043e-07	1.73468e-06
eschColi_CFT073_refSeq_c3896	c3896		109.28	-0.998952	0.287632	-3.47302	0.000514638	0.00091152
eschColi_CFT073_refSeq_c0452	c0452		156.993	-0.998771	0.265436	-3.76276	0.000168052	0.000313552
eschColi_CFT073_refSeq_c4331	c4331		405.133	-0.996918	0.189989	-5.24724	1.54395e-07	3.8859e-07
eschColi_CFT073_refSeq_c4314	c4314		267.817	-0.995688	0.250288	-3.97816	6.94504e-05	0.000134999
eschColi_CFT073_refSeq_c5014	c5014		7873.16	-0.994208	0.216422	-4.59383	4.35181e-06	9.61854e-06
eschColi_CFT073_refSeq_c2476	c2476		2420.02	-0.993349	0.148607	-6.68441	2.31854e-11	7.93345e-11
eschColi_CFT073_refSeq_c4719	c4719		245.111	-0.993293	0.251712	-3.94614	7.94201e-05	0.00015375
eschColi_CFT073_refSeq_c2816	c2816		175.636	-0.992902	0.273169	-3.63475	0.00027825	0.000507631
eschColi_CFT073_refSeq_c4522	c4522		54.6213	-0.991073	0.435522	-2.2756	0.0228701	0.0324718
eschColi_CFT073_refSeq_c1034	c1034		2183.19	-0.990476	0.187373	-5.28613	1.24931e-07	3.17602e-07
eschColi_CFT073_refSeq_c3260	c3260		121.304	-0.989688	0.28412	-3.48335	0.00049518	0.000878844
eschColi_CFT073_refSeq_c2146	c2146		208.146	-0.989626	0.232063	-4.26447	2.00374e-05	4.14963e-05
eschColi_CFT073_refSeq_c1894	c1894		231.033	-0.987161	0.236317	-4.17727	2.95026e-05	5.99577e-05
eschColi_CFT073_refSeq_c2013	c2013		1071.55	-0.986302	0.147298	-6.69599	2.14223e-11	7.35424e-11
eschColi_CFT073_refSeq_c3910	c3910		2212.64	-0.985527	0.196873	-5.0059	5.5602e-07	1.33266e-06
eschColi_CFT073_refSeq_c2075	c2075		1919.56	-0.985058	0.194369	-5.06797	4.02073e-07	9.75316e-07
eschColi_CFT073_refSeq_c0899	c0899		564.647	-0.984377	0.214033	-4.59918	4.24147e-06	9.38657e-06
eschColi_CFT073_refSeq_c2309	c2309		1326.48	-0.983442	0.274102	-3.58786	0.000333397	0.000603186
eschColi_CFT073_refSeq_c4459	c4459		1153.36	-0.982706	0.239203	-4.10826	3.98659e-05	7.96251e-05
eschColi_CFT073_refSeq_c3165	c3165		47.5082	-0.982212	0.45355	-2.16561	0.0303411	0.0421069
eschColi_CFT073_refSeq_c4365	c4365		711.559	-0.979301	0.166733	-5.87347	4.26775e-09	1.21786e-08
eschColi_CFT073_refSeq_c2423	c2423		266.3	-0.975547	0.22275	-4.37955	1.18923e-05	2.52898e-05
eschColi_CFT073_refSeq_c3823	c3823		1621.26	-0.975453	0.252263	-3.86681	0.00011027	0.000210277
eschColi_CFT073_refSeq_c4768	c4768		159.157	-0.975178	0.323281	-3.0165	0.00255707	0.00415574
eschColi_CFT073_refSeq_c0291	c0291		504.034	-0.972559	0.175948	-5.52753	3.24766e-08	8.66209e-08
eschColi_CFT073_refSeq_c2481	c2481		1280.94	-0.972174	0.150992	-6.43857	1.20601e-10	3.91634e-10
eschColi_CFT073_refSeq_c1356	c1356		4163.67	-0.971739	0.178957	-5.43002	5.63486e-08	1.47211e-07
eschColi_CFT073_refSeq_c5065	c5065		132.831	-0.97151	0.257302	-3.77576	0.000159519	0.000298955
eschColi_CFT073_refSeq_c0283	c0283		773.227	-0.970338	0.161448	-6.01021	1.85282e-09	5.44793e-09
eschColi_CFT073_refSeq_c3500	c3500		8131.17	-0.969281	0.164681	-5.8858	3.9614e-09	1.13229e-08
eschColi_CFT073_refSeq_c3953	c3953		734.854	-0.968895	0.229753	-4.21711	2.47452e-05	5.06794e-05
eschColi_CFT073_refSeq_c2892	c2892		1211.46	-0.968366	0.229441	-4.22054	2.43721e-05	4.99781e-05
eschColi_CFT073_refSeq_c5313	c5313		2676.87	-0.968341	0.160299	-6.04084	1.53312e-09	4.54886e-09
eschColi_CFT073_refSeq_c0676	c0676		222.17	-0.968089	0.291681	-3.319	0.000903407	0.00155199
eschColi_CFT073_refSeq_c0185	c0185		3100.77	-0.965268	0.170324	-5.66725	1.45108e-08	3.98208e-08
eschColi_CFT073_refSeq_c2040	c2040		174.675	-0.965068	0.252005	-3.82955	0.000128377	0.000243474
eschColi_CFT073_refSeq_c4839	c4839		1388.1	-0.963374	0.156832	-6.1427	8.11312e-10	2.45888e-09
eschColi_CFT073_refSeq_c0558	c0558		509.219	-0.9619	0.205785	-4.67431	2.9495e-06	6.61422e-06
eschColi_CFT073_refSeq_c0391	c0391		433.761	-0.961705	0.250022	-3.84647	0.00011983	0.000227716
eschColi_CFT073_refSeq_c4856	c4856		228.254	-0.961626	0.214519	-4.48271	7.37003e-06	1.59653e-05
eschColi_CFT073_refSeq_c5356	c5356		82.3181	-0.955356	0.330141	-2.89378	0.00380634	0.00604135
eschColi_CFT073_refSeq_c3161	c3161		42.4731	-0.953943	0.405954	-2.34988	0.0187796	0.0271885
eschColi_CFT073_refSeq_c5485	c5485		1586.01	-0.953466	0.151342	-6.30009	2.9748e-10	9.35217e-10
eschColi_CFT073_refSeq_c0554	c0554		43032.8	-0.951892	0.140601	-6.77017	1.2863e-11	4.48061e-11
eschColi_CFT073_refSeq_c1722	c1722		270.015	-0.951137	0.237115	-4.01129	6.03883e-05	0.000118264
eschColi_CFT073_refSeq_c0380	c0380		187.049	-0.947083	0.269658	-3.51216	0.000444473	0.000792348
eschColi_CFT073_refSeq_c1250	c1250		2227.33	-0.946938	0.191164	-4.95354	7.28765e-07	1.72298e-06
eschColi_CFT073_refSeq_c3951	c3951		1176.57	-0.946787	0.155468	-6.0899	1.1298e-09	3.38681e-09
eschColi_CFT073_refSeq_c3876	c3876		130.52	-0.946666	0.304864	-3.1052	0.00190148	0.00314307
eschColi_CFT073_refSeq_c2906	c2906		820.972	-0.945529	0.30355	-3.1149	0.00184008	0.00304446
eschColi_CFT073_refSeq_c3822	c3822		427.072	-0.945248	0.186622	-5.06504	4.08316e-07	9.89082e-07
eschColi_CFT073_refSeq_c4093	c4093		1122.72	-0.944346	0.187561	-5.03487	4.78181e-07	1.15298e-06
eschColi_CFT073_refSeq_c4640	c4640		205.865	-0.943795	0.262957	-3.58917	0.000331737	0.000600389
eschColi_CFT073_refSeq_c2313	c2313		399.504	-0.941891	0.181243	-5.19684	2.02707e-07	5.04595e-07
eschColi_CFT073_refSeq_c0257	c0257		45.5319	-0.940828	0.402238	-2.33898	0.0193363	0.0279094
eschColi_CFT073_refSeq_c1255	c1255		172.413	-0.940622	0.269262	-3.49334	0.000477026	0.000848064
eschColi_CFT073_refSeq_c2617	c2617		438.911	-0.94042	0.214701	-4.38015	1.186e-05	2.52314e-05
eschColi_CFT073_refSeq_c3448	c3448		96.7762	-0.940304	0.295266	-3.1846	0.00144953	0.00243765
eschColi_CFT073_refSeq_c0649	c0649		625.024	-0.938611	0.190071	-4.9382	7.88451e-07	1.85821e-06
eschColi_CFT073_refSeq_c1528	c1528		49.3613	-0.935645	0.396297	-2.36097	0.0182273	0.0264402
eschColi_CFT073_refSeq_c1308	c1308		101.391	-0.935031	0.312242	-2.99457	0.00274833	0.00443759
eschColi_CFT073_refSeq_c5229	c5229		1102.66	-0.935006	0.180496	-5.18021	2.2164e-07	5.50413e-07
eschColi_CFT073_refSeq_c3213	c3213		2064.6	-0.93474	0.221658	-4.21704	2.47529e-05	5.06794e-05
eschColi_CFT073_refSeq_c5087	c5087		92.8823	-0.934555	0.324516	-2.87984	0.00397875	0.00629588
eschColi_CFT073_refSeq_c4212	c4212		393.857	-0.933931	0.225492	-4.14175	3.44659e-05	6.9477e-05
eschColi_CFT073_refSeq_c0705	c0705		47.7309	-0.93342	0.400073	-2.33312	0.0196418	0.0282801
eschColi_CFT073_refSeq_c1879	c1879		48.6862	-0.931884	0.41032	-2.27112	0.0231398	0.0328458
eschColi_CFT073_refSeq_c0244	c0244		363.939	-0.931714	0.223305	-4.17239	3.01421e-05	6.12096e-05
eschColi_CFT073_refSeq_c3267	c3267		188.776	-0.930934	0.238985	-3.89537	9.80476e-05	0.000188
eschColi_CFT073_refSeq_c1412	c1412		312.519	-0.930764	0.195753	-4.75478	1.98661e-06	4.52091e-06
eschColi_CFT073_refSeq_c1766	c1766		693.487	-0.929714	0.196586	-4.72931	2.25287e-06	5.10906e-06
eschColi_CFT073_refSeq_c2744	c2744		178.587	-0.928424	0.284827	-3.25961	0.00111565	0.00189788
eschColi_CFT073_refSeq_c0264	c0264		36.5951	-0.927445	0.432583	-2.14397	0.0320354	0.0443146
eschColi_CFT073_refSeq_c4777	c4777		154.007	-0.926221	0.261627	-3.54023	0.000399779	0.000716586
eschColi_CFT073_refSeq_c0922	c0922		715.779	-0.924612	0.19812	-4.66692	3.05744e-06	6.8422e-06
eschColi_CFT073_refSeq_c1500	c1500		236.308	-0.924223	0.279861	-3.30244	0.000958482	0.00163984
eschColi_CFT073_refSeq_c5205	c5205		767.535	-0.924164	0.197487	-4.67963	2.87394e-06	6.45309e-06
eschColi_CFT073_refSeq_c2579	c2579		132.922	-0.923723	0.274539	-3.36463	0.000766455	0.00132915
eschColi_CFT073_refSeq_c4650	c4650		155.975	-0.92372	0.372972	-2.47665	0.0132623	0.0196416
eschColi_CFT073_refSeq_c4317	c4317		285.99	-0.923407	0.213159	-4.33202	1.47749e-05	3.10535e-05
eschColi_CFT073_refSeq_c2400	c2400		508.135	-0.922388	0.207179	-4.45212	8.50259e-06	1.82974e-05
eschColi_CFT073_refSeq_c4644	c4644		167.577	-0.922016	0.239707	-3.84643	0.00011985	0.000227716
eschColi_CFT073_refSeq_c2502	c2502		138.729	-0.921798	0.271467	-3.39562	0.000684745	0.00119579
eschColi_CFT073_refSeq_c5339	c5339		416.152	-0.9208	0.199091	-4.62501	3.74578e-06	8.32838e-06
eschColi_CFT073_refSeq_c4601	c4601		289.489	-0.920687	0.207167	-4.44417	8.82319e-06	1.89795e-05
eschColi_CFT073_refSeq_c2141	c2141		186.753	-0.919637	0.241896	-3.80179	0.000143656	0.000270975
eschColi_CFT073_refSeq_c3531	c3531		657.031	-0.917555	0.245778	-3.73327	0.000189012	0.000350955
eschColi_CFT073_refSeq_c5289	c5289		397.292	-0.916033	0.21514	-4.25784	2.06413e-05	4.26795e-05
eschColi_CFT073_refSeq_c3871	c3871		247.728	-0.915656	0.21417	-4.27538	1.9081e-05	3.95942e-05
eschColi_CFT073_refSeq_c5429	c5429		343.064	-0.915494	0.197108	-4.64464	3.40678e-06	7.61352e-06
eschColi_CFT073_refSeq_c4769	c4769		112.225	-0.914196	0.295525	-3.09347	0.00197831	0.00326283
eschColi_CFT073_refSeq_c0781	c0781		412.873	-0.913987	0.212074	-4.30976	1.63434e-05	3.42399e-05
eschColi_CFT073_refSeq_c1984	c1984		932.03	-0.911961	0.158484	-5.75428	8.70129e-09	2.42864e-08
eschColi_CFT073_refSeq_c2690	c2690		915.668	-0.911252	0.168863	-5.3964	6.79896e-08	1.76739e-07
eschColi_CFT073_refSeq_c1234	c1234		953.719	-0.910548	0.332285	-2.74026	0.00613899	0.00945364
eschColi_CFT073_refSeq_c4997	c4997		210.139	-0.910272	0.218582	-4.16445	3.12109e-05	6.32817e-05
eschColi_CFT073_refSeq_c1145	c1145		47.4232	-0.909768	0.39249	-2.31794	0.0204526	0.0293665
eschColi_CFT073_refSeq_c2298	c2298		103.635	-0.908801	0.333675	-2.72361	0.00645728	0.00990875
eschColi_CFT073_refSeq_c4541	c4541		46.1182	-0.908393	0.397638	-2.28447	0.0223436	0.0318021
eschColi_CFT073_refSeq_c3678	c3678		75.4508	-0.906807	0.334712	-2.70922	0.00674417	0.0103338
eschColi_CFT073_refSeq_c1348	c1348		98.7451	-0.906345	0.296471	-3.05711	0.00223481	0.00365132
eschColi_CFT073_refSeq_c3814	c3814		303.097	-0.906248	0.24085	-3.7627	0.000168088	0.000313552
eschColi_CFT073_refSeq_c2948	c2948		55212.5	-0.906168	0.255657	-3.54447	0.0003934	0.000706606
eschColi_CFT073_refSeq_c2233	c2233		3655.04	-0.906035	0.183986	-4.92448	8.45863e-07	1.98903e-06
eschColi_CFT073_refSeq_c3146	c3146		1260.72	-0.905878	0.262008	-3.45744	0.000545328	0.000962614
eschColi_CFT073_refSeq_c1127	c1127		532.015	-0.905013	0.184179	-4.91377	8.93432e-07	2.09712e-06
eschColi_CFT073_refSeq_c1330	c1330		4504.85	-0.90329	0.151032	-5.98079	2.22057e-09	6.4782e-09
eschColi_CFT073_refSeq_c3202	c3202		109.058	-0.901823	0.368819	-2.44516	0.0144787	0.0212982
eschColi_CFT073_refSeq_c1684	c1684		103.668	-0.901552	0.300691	-2.99827	0.00271517	0.00438539
eschColi_CFT073_refSeq_c5230	c5230		1569.34	-0.901522	0.226495	-3.98032	6.88225e-05	0.000133878
eschColi_CFT073_refSeq_c4550	c4550		155.555	-0.901361	0.272576	-3.30683	0.000943586	0.00161594
eschColi_CFT073_refSeq_c4765	c4765		271.751	-0.90066	0.315722	-2.8527	0.00433494	0.00682025
eschColi_CFT073_refSeq_c3797	c3797		917.364	-0.900199	0.166898	-5.3937	6.90232e-08	1.79159e-07
eschColi_CFT073_refSeq_c3340	c3340		641.001	-0.899533	0.236507	-3.80342	0.000142714	0.000269393
eschColi_CFT073_refSeq_c3677	c3677		46.5552	-0.898466	0.426334	-2.10742	0.0350809	0.048034
eschColi_CFT073_refSeq_c0371	c0371		2414.98	-0.898255	0.138119	-6.50349	7.84754e-11	2.58533e-10
eschColi_CFT073_refSeq_c2448	c2448		1216.2	-0.897634	0.165905	-5.41053	6.28396e-08	1.63759e-07
eschColi_CFT073_refSeq_c0915	c0915		4705.64	-0.897463	0.12892	-6.96141	3.3689e-12	1.21732e-11
eschColi_CFT073_refSeq_c0979	c0979		262.729	-0.897322	0.220532	-4.0689	4.72361e-05	9.3701e-05
eschColi_CFT073_refSeq_c4585	c4585		328.402	-0.89655	0.208757	-4.29472	1.74917e-05	3.64088e-05
eschColi_CFT073_refSeq_c2787	c2787		137.456	-0.895704	0.288851	-3.10092	0.00192924	0.00318391
eschColi_CFT073_refSeq_c2954	c2954		592.483	-0.893676	0.171917	-5.19829	2.01128e-07	5.0114e-07
eschColi_CFT073_refSeq_c3995	c3995		754.708	-0.893082	0.167151	-5.34297	9.14351e-08	2.35344e-07
eschColi_CFT073_refSeq_c2341	c2341		120.704	-0.892914	0.34768	-2.56821	0.0102226	0.0153442
eschColi_CFT073_refSeq_c4535	c4535		51.3106	-0.892427	0.418239	-2.13377	0.0328613	0.0453035
eschColi_CFT073_refSeq_c1556	c1556		161.425	-0.886963	0.300311	-2.95348	0.00314209	0.00503293
eschColi_CFT073_refSeq_c3724	c3724		142.414	-0.886936	0.250329	-3.54308	0.00039548	0.000709853
eschColi_CFT073_refSeq_c3450	c3450		164.245	-0.886603	0.241642	-3.66908	0.000243423	0.000447531
eschColi_CFT073_refSeq_c3711	c3711		237.886	-0.885749	0.275408	-3.21614	0.0012993	0.00219988
eschColi_CFT073_refSeq_c4260	c4260		604.565	-0.885681	0.181961	-4.86742	1.13062e-06	2.62323e-06
eschColi_CFT073_refSeq_c2518	c2518		602.921	-0.88562	0.188278	-4.70379	2.55377e-06	5.75645e-06
eschColi_CFT073_refSeq_c5109	c5109		50.2223	-0.885234	0.420289	-2.10625	0.0351825	0.0481478
eschColi_CFT073_refSeq_c4681	c4681		2174.16	-0.884381	0.200899	-4.40211	1.07203e-05	2.29281e-05
eschColi_CFT073_refSeq_c3978	c3978		214.278	-0.884359	0.244258	-3.62059	0.000293931	0.00053505
eschColi_CFT073_refSeq_c5089	c5089		141.42	-0.883969	0.269234	-3.28327	0.0010261	0.00175037
eschColi_CFT073_refSeq_c2367	c2367		255.135	-0.883814	0.212545	-4.15824	3.20704e-05	6.48734e-05
eschColi_CFT073_refSeq_c4191	c4191		12719.2	-0.883468	0.207802	-4.25149	2.12356e-05	4.38389e-05
eschColi_CFT073_refSeq_c5112	c5112		558.866	-0.882811	0.205884	-4.28791	1.80364e-05	3.75161e-05
eschColi_CFT073_refSeq_c0055	c0055		64.2168	-0.882629	0.350109	-2.52101	0.0117017	0.017454
eschColi_CFT073_refSeq_c1941	c1941		108.787	-0.88116	0.277727	-3.17276	0.00150999	0.00253362
eschColi_CFT073_refSeq_c1206	c1206		344.074	-0.87919	0.288997	-3.04221	0.00234848	0.00383104
eschColi_CFT073_refSeq_c1259	c1259		392.401	-0.878325	0.207786	-4.22706	2.36766e-05	4.864e-05
eschColi_CFT073_refSeq_c0926	c0926		3029.22	-0.877686	0.165247	-5.31135	1.08815e-07	2.78432e-07
eschColi_CFT073_refSeq_c2350	c2350		1692.84	-0.877292	0.184285	-4.76053	1.93088e-06	4.40176e-06
eschColi_CFT073_refSeq_c3214	c3214		336.634	-0.877144	0.22018	-3.98375	6.78358e-05	0.000132057
eschColi_CFT073_refSeq_c3457	c3457		103.595	-0.876874	0.276997	-3.16564	0.00154743	0.00259145
eschColi_CFT073_refSeq_c4538	c4538		382.51	-0.876399	0.243144	-3.60445	0.000312811	0.000567315
eschColi_CFT073_refSeq_c2598	c2598		164.038	-0.875878	0.251912	-3.47692	0.0005072	0.000899315
eschColi_CFT073_refSeq_c5136	c5136		66.5513	-0.875257	0.36756	-2.38126	0.0172535	0.0250972
eschColi_CFT073_refSeq_c0653	c0653		995.392	-0.874591	0.18974	-4.60941	4.03805e-06	8.95156e-06
eschColi_CFT073_refSeq_c0657	c0657		1054.73	-0.87422	0.263571	-3.31683	0.000910456	0.0015633
eschColi_CFT073_refSeq_c1402	c1402		1563.42	-0.873843	0.194556	-4.49147	7.07334e-06	1.53417e-05
eschColi_CFT073_refSeq_c1524	c1524		722.554	-0.872858	0.165443	-5.27588	1.32123e-07	3.35028e-07
eschColi_CFT073_refSeq_c1678	c1678		2604.61	-0.872531	0.170649	-5.11302	3.17042e-07	7.75535e-07
eschColi_CFT073_refSeq_c5388	c5388		1205.56	-0.87218	0.186572	-4.67476	2.943e-06	6.60247e-06
eschColi_CFT073_refSeq_c1451	c1451		145.54	-0.87204	0.290514	-3.00171	0.00268469	0.00434153
eschColi_CFT073_refSeq_c2585	c2585		64.6092	-0.871933	0.336877	-2.58829	0.00964549	0.0145071
eschColi_CFT073_refSeq_c4692	c4692		11885.3	-0.871571	0.20675	-4.21559	2.49128e-05	5.09867e-05
eschColi_CFT073_refSeq_c1411	c1411		252.648	-0.870962	0.22252	-3.91409	9.07463e-05	0.000174705
eschColi_CFT073_refSeq_c4529	c4529		290.535	-0.870889	0.225116	-3.86863	0.000109448	0.000208938
eschColi_CFT073_refSeq_c2510	c2510		104.736	-0.870764	0.276581	-3.14832	0.00164215	0.00273691
eschColi_CFT073_refSeq_c0028	c0028		65.0032	-0.868969	0.347963	-2.4973	0.0125142	0.0185863
eschColi_CFT073_refSeq_c3753	c3753		136.486	-0.868361	0.266404	-3.25956	0.00111584	0.00189788
eschColi_CFT073_refSeq_c5462	c5462		97.1374	-0.866371	0.301548	-2.87307	0.00406499	0.00642262
eschColi_CFT073_refSeq_c0072	c0072		455.231	-0.863683	0.215011	-4.01693	5.89611e-05	0.000115773
eschColi_CFT073_refSeq_c0563	c0563		455.231	-0.863683	0.215011	-4.01693	5.89611e-05	0.000115773
eschColi_CFT073_refSeq_c1256	c1256		455.231	-0.863683	0.215011	-4.01693	5.89611e-05	0.000115773
eschColi_CFT073_refSeq_c1427	c1427		455.231	-0.863683	0.215011	-4.01693	5.89611e-05	0.000115773
eschColi_CFT073_refSeq_c2334	c2334		455.231	-0.863683	0.215011	-4.01693	5.89611e-05	0.000115773
eschColi_CFT073_refSeq_c2639	c2639		455.231	-0.863683	0.215011	-4.01693	5.89611e-05	0.000115773
eschColi_CFT073_refSeq_c3468	c3468		455.231	-0.863683	0.215011	-4.01693	5.89611e-05	0.000115773
eschColi_CFT073_refSeq_c5469	c5469		455.231	-0.863683	0.215011	-4.01693	5.89611e-05	0.000115773
eschColi_CFT073_refSeq_c4874	c4874		2145.72	-0.860407	0.167692	-5.13088	2.88398e-07	7.07454e-07
eschColi_CFT073_refSeq_c3836	c3836		99.2988	-0.860357	0.332353	-2.58868	0.00963433	0.0144945
eschColi_CFT073_refSeq_c3406	c3406		290.425	-0.859442	0.226905	-3.78768	0.000152063	0.000285699
eschColi_CFT073_refSeq_c0719	c0719		271.813	-0.858311	0.208579	-4.11505	3.87103e-05	7.74355e-05
eschColi_CFT073_refSeq_c3342	c3342		278.814	-0.856279	0.25313	-3.38276	0.00071761	0.00124942
eschColi_CFT073_refSeq_c1660	c1660		229.303	-0.855288	0.209062	-4.09107	4.29382e-05	8.55e-05
eschColi_CFT073_refSeq_c5224	c5224		1349.35	-0.853656	0.151079	-5.65038	1.6009e-08	4.37483e-08
eschColi_CFT073_refSeq_c2924	c2924		95.7399	-0.852853	0.300357	-2.83947	0.0045189	0.00708834
eschColi_CFT073_refSeq_c4262	c4262		3880.61	-0.852062	0.268476	-3.1737	0.00150511	0.00252786
eschColi_CFT073_refSeq_c0170	c0170		978.226	-0.851172	0.214904	-3.96071	7.47286e-05	0.000144936
eschColi_CFT073_refSeq_c3066	c3066		172.193	-0.851081	0.262106	-3.24709	0.00116592	0.00197919
eschColi_CFT073_refSeq_c1501	c1501		533.079	-0.849489	0.202621	-4.1925	2.75898e-05	5.62015e-05
eschColi_CFT073_refSeq_c3460	c3460		302.613	-0.848523	0.222783	-3.80874	0.000139676	0.00026404
eschColi_CFT073_refSeq_c0269	c0269		111.322	-0.844972	0.272163	-3.10465	0.00190502	0.00314792
eschColi_CFT073_refSeq_c0352	c0352		555.307	-0.84434	0.166863	-5.06009	4.19058e-07	1.01369e-06
eschColi_CFT073_refSeq_c4502	c4502		1172.33	-0.844245	0.190009	-4.4432	8.8632e-06	1.90577e-05
eschColi_CFT073_refSeq_c3454	c3454		75.8927	-0.84357	0.365247	-2.30959	0.0209109	0.0299422
eschColi_CFT073_refSeq_c1884	c1884		224.043	-0.843323	0.247357	-3.40933	0.000651219	0.00114067
eschColi_CFT073_refSeq_c5415	c5415		293.982	-0.842531	0.222844	-3.78082	0.000156315	0.00029316
eschColi_CFT073_refSeq_c0932	c0932		994.937	-0.842422	0.224029	-3.76032	0.000169696	0.00031644
eschColi_CFT073_refSeq_c0763	c0763		207.904	-0.841517	0.246659	-3.41167	0.00064567	0.00113133
eschColi_CFT073_refSeq_c2152	c2152		253.026	-0.841323	0.250669	-3.35631	0.000789907	0.00136755
eschColi_CFT073_refSeq_c4773	c4773		6687.98	-0.840611	0.162702	-5.16658	2.3841e-07	5.89816e-07
eschColi_CFT073_refSeq_c5317	c5317		5060.31	-0.840132	0.166136	-5.05688	4.26169e-07	1.02994e-06
eschColi_CFT073_refSeq_c1677	c1677		956.852	-0.840072	0.15416	-5.44934	5.05577e-08	1.32812e-07
eschColi_CFT073_refSeq_c0603	c0603		1433.44	-0.839491	0.139618	-6.01278	1.82365e-09	5.37124e-09
eschColi_CFT073_refSeq_c2632	c2632		870.375	-0.839341	0.178225	-4.70945	2.48381e-06	5.60602e-06
eschColi_CFT073_refSeq_c1080	c1080		161.926	-0.837039	0.265649	-3.15092	0.00162758	0.00271523
eschColi_CFT073_refSeq_c5003	c5003		772.917	-0.836442	0.161957	-5.1646	2.40957e-07	5.95835e-07
eschColi_CFT073_refSeq_c2965	c2965		1327.62	-0.835827	0.208969	-3.99977	6.34044e-05	0.000123939
eschColi_CFT073_refSeq_c5338	c5338		495.353	-0.835581	0.197243	-4.2363	2.2723e-05	4.67432e-05
eschColi_CFT073_refSeq_c1217	c1217		89.0879	-0.835107	0.374866	-2.22775	0.0258972	0.0364038
eschColi_CFT073_refSeq_c2372	c2372		413.366	-0.834582	0.217411	-3.83872	0.000123676	0.000234728
eschColi_CFT073_refSeq_c5039	c5039		283.84	-0.834466	0.194905	-4.2814	1.85719e-05	3.85838e-05
eschColi_CFT073_refSeq_c3559	c3559		920.993	-0.833793	0.189185	-4.40728	1.04676e-05	2.23968e-05
eschColi_CFT073_refSeq_c4632	c4632		284.265	-0.83363	0.202061	-4.12563	3.69719e-05	7.42136e-05
eschColi_CFT073_refSeq_c0673	c0673		1020.38	-0.833243	0.24279	-3.43194	0.000599275	0.00105392
eschColi_CFT073_refSeq_c3936	c3936		22972.1	-0.833015	0.200505	-4.15458	3.25887e-05	6.58703e-05
eschColi_CFT073_refSeq_c4170	c4170		3464.18	-0.831253	0.195394	-4.25424	2.09764e-05	4.33208e-05
eschColi_CFT073_refSeq_c4104	c4104		512.963	-0.83004	0.211787	-3.91923	8.88326e-05	0.000171147
eschColi_CFT073_refSeq_c2009	c2009		163.418	-0.829818	0.234282	-3.54196	0.000397172	0.0007124
eschColi_CFT073_refSeq_c2011	c2011		3882.18	-0.828189	0.201434	-4.11147	3.93145e-05	7.85538e-05
eschColi_CFT073_refSeq_c1102	c1102		2073.67	-0.82799	0.158515	-5.22343	1.75639e-07	4.39307e-07
eschColi_CFT073_refSeq_c2173	c2173		757.395	-0.827666	0.258939	-3.19637	0.00139168	0.00234566
eschColi_CFT073_refSeq_c3496	c3496		54.9146	-0.827174	0.361432	-2.2886	0.0221026	0.031502
eschColi_CFT073_refSeq_c1149	c1149		165.365	-0.826839	0.2499	-3.30867	0.000937395	0.00160692
eschColi_CFT073_refSeq_c0643	c0643		261.802	-0.826599	0.219643	-3.76338	0.000167629	0.000313032
eschColi_CFT073_refSeq_c2161	c2161		330.282	-0.824605	0.190993	-4.31745	1.57841e-05	3.31479e-05
eschColi_CFT073_refSeq_c5128	c5128		163.432	-0.823834	0.237409	-3.47011	0.000520251	0.000920526
eschColi_CFT073_refSeq_c5288	c5288		448.915	-0.822721	0.213699	-3.8499	0.000118166	0.00022476
eschColi_CFT073_refSeq_c2165	c2165		185.019	-0.821906	0.281024	-2.92469	0.00344803	0.00550106
eschColi_CFT073_refSeq_c4261	c4261		2378.44	-0.821354	0.183243	-4.48233	7.38321e-06	1.59873e-05
eschColi_CFT073_refSeq_c0225	c0225		201.497	-0.820783	0.222294	-3.69233	0.000222212	0.000410123
eschColi_CFT073_refSeq_c4836	c4836		881.713	-0.815662	0.289997	-2.81266	0.00491335	0.00767252
eschColi_CFT073_refSeq_c3793	c3793		445.16	-0.81426	0.242654	-3.35564	0.000791825	0.00137042
eschColi_CFT073_refSeq_c5201	c5201		484.634	-0.814125	0.243276	-3.34651	0.000818346	0.00141257
eschColi_CFT073_refSeq_c5241	c5241		2013.05	-0.81331	0.152321	-5.33946	9.32232e-08	2.39592e-07
eschColi_CFT073_refSeq_c4636	c4636		2890.35	-0.812637	0.13291	-6.1142	9.70399e-10	2.9207e-09
eschColi_CFT073_refSeq_c0073	c0073		184.333	-0.80893	0.223515	-3.61912	0.000295602	0.000537786
eschColi_CFT073_refSeq_c0892	c0892		946.851	-0.808819	0.188166	-4.29843	1.7201e-05	3.58927e-05
eschColi_CFT073_refSeq_c2596	c2596		3403.43	-0.807842	0.174142	-4.63899	3.50119e-06	7.81449e-06
eschColi_CFT073_refSeq_c2299	c2299		162.093	-0.806247	0.257293	-3.13357	0.00172693	0.00286906
eschColi_CFT073_refSeq_c5034	c5034		136.565	-0.80619	0.261612	-3.08163	0.00205873	0.00338267
eschColi_CFT073_refSeq_c2387	c2387		2265.99	-0.805455	0.189516	-4.25007	2.13706e-05	4.40479e-05
eschColi_CFT073_refSeq_c0426	c0426		1648.98	-0.804731	0.225692	-3.56562	0.000362995	0.0006546
eschColi_CFT073_refSeq_c2586	c2586		259.429	-0.804513	0.226446	-3.55277	0.000381194	0.000684917
eschColi_CFT073_refSeq_c0615	c0615		1868.09	-0.803828	0.172623	-4.65655	3.21552e-06	7.19226e-06
eschColi_CFT073_refSeq_c4906	c4906		307.998	-0.800236	0.226279	-3.53649	0.000405475	0.000726296
eschColi_CFT073_refSeq_c3768	c3768		2106.58	-0.799331	0.189895	-4.20932	2.56139e-05	5.23661e-05
eschColi_CFT073_refSeq_c1257	c1257		411.3	-0.798812	0.196825	-4.05848	4.93924e-05	9.78299e-05
eschColi_CFT073_refSeq_c3449	c3449		194.279	-0.798729	0.239358	-3.33697	0.000846976	0.00146054
eschColi_CFT073_refSeq_c2511	c2511		303.03	-0.798013	0.254012	-3.14163	0.00168009	0.00279569
eschColi_CFT073_refSeq_c1183	c1183		145.007	-0.797176	0.283684	-2.81009	0.00495278	0.00772485
eschColi_CFT073_refSeq_c0074	c0074		521.741	-0.796807	0.175836	-4.53154	5.85563e-06	1.27855e-05
eschColi_CFT073_refSeq_c2931	c2931		2182.28	-0.795727	0.137684	-5.77937	7.49828e-09	2.10411e-08
eschColi_CFT073_refSeq_c5038	c5038		72.8418	-0.794384	0.320974	-2.47492	0.0133268	0.0197147
eschColi_CFT073_refSeq_c3374	c3374		2681.61	-0.794289	0.188276	-4.21874	2.45667e-05	5.03376e-05
eschColi_CFT073_refSeq_c2742	c2742		288.44	-0.793951	0.231404	-3.43102	0.000601324	0.00105717
eschColi_CFT073_refSeq_c2353	c2353		272.601	-0.792977	0.222897	-3.55759	0.000374272	0.000673406
eschColi_CFT073_refSeq_c0077	c0077		83.3621	-0.792154	0.324368	-2.44214	0.0146004	0.0214712
eschColi_CFT073_refSeq_c1563	c1563		1164.77	-0.791146	0.208213	-3.7997	0.000144874	0.000273076
eschColi_CFT073_refSeq_c5337	c5337		2190.78	-0.791043	0.263708	-2.9997	0.00270248	0.0043676
eschColi_CFT073_refSeq_c1522	c1522		114.716	-0.789874	0.290265	-2.72122	0.00650414	0.00997773
eschColi_CFT073_refSeq_c3279	c3279		376.327	-0.789853	0.23143	-3.41293	0.000642691	0.00112687
eschColi_CFT073_refSeq_c3674	c3674		317.869	-0.788457	0.227669	-3.46317	0.000533843	0.000943297
eschColi_CFT073_refSeq_c5435	c5435		179.412	-0.787041	0.268231	-2.93419	0.00334421	0.00534685
eschColi_CFT073_refSeq_c4851	c4851		118.634	-0.786657	0.282522	-2.78441	0.00536248	0.00834643
eschColi_CFT073_refSeq_c4503	c4503		181.068	-0.786654	0.277401	-2.8358	0.00457109	0.0071616
eschColi_CFT073_refSeq_c0910	c0910		114.285	-0.78615	0.342053	-2.29833	0.0215433	0.0308056
eschColi_CFT073_refSeq_c5023	c5023		315.693	-0.785796	0.198148	-3.96569	7.31825e-05	0.000142042
eschColi_CFT073_refSeq_c4832	c4832		2335.02	-0.785695	0.205253	-3.82794	0.000129218	0.00024498
eschColi_CFT073_refSeq_c1317	c1317		230.075	-0.784067	0.245878	-3.18885	0.0014284	0.00240445
eschColi_CFT073_refSeq_c1830	c1830		236.888	-0.782163	0.280371	-2.78974	0.00527506	0.00821281
eschColi_CFT073_refSeq_c0363	c0363		15239.4	-0.781279	0.159145	-4.90923	9.14327e-07	2.14424e-06
eschColi_CFT073_refSeq_c1916	c1916		3333.94	-0.78119	0.21847	-3.57572	0.000349259	0.000630791
eschColi_CFT073_refSeq_c0259	c0259		261.692	-0.780984	0.221442	-3.52681	0.000420604	0.000752107
eschColi_CFT073_refSeq_c5256	c5256		13983.4	-0.780721	0.168433	-4.6352	3.566e-06	7.95235e-06
eschColi_CFT073_refSeq_c4855	c4855		166.496	-0.779475	0.239202	-3.25865	0.00111946	0.0019034
eschColi_CFT073_refSeq_c2214	c2214		1690.79	-0.778532	0.162657	-4.78633	1.69857e-06	3.89086e-06
eschColi_CFT073_refSeq_c5174	c5174		4969.26	-0.77806	0.179342	-4.33841	1.43519e-05	3.02374e-05
eschColi_CFT073_refSeq_c4161	c4161		122.019	-0.77779	0.263072	-2.95656	0.00311088	0.00498906
eschColi_CFT073_refSeq_c5158	c5158		270.724	-0.777542	0.207024	-3.7558	0.000172788	0.000321975
eschColi_CFT073_refSeq_c3837	c3837		150.159	-0.777499	0.245017	-3.17324	0.00150746	0.00253101
eschColi_CFT073_refSeq_c2888	c2888		1652.2	-0.777467	0.185021	-4.20204	2.64518e-05	5.40297e-05
eschColi_CFT073_refSeq_c0770	c0770		20850.3	-0.776746	0.156616	-4.95958	7.06475e-07	1.67256e-06
eschColi_CFT073_refSeq_c2531	c2531		123.677	-0.775603	0.273832	-2.83241	0.00461988	0.00723153
eschColi_CFT073_refSeq_c2484	c2484		2762.34	-0.775583	0.136662	-5.67521	1.38518e-08	3.80725e-08
eschColi_CFT073_refSeq_c0126	c0126		225.257	-0.775288	0.222215	-3.48892	0.000484982	0.000861916
eschColi_CFT073_refSeq_c5403	c5403		840.118	-0.775101	0.192737	-4.02154	5.78184e-05	0.000114043
eschColi_CFT073_refSeq_c2608	c2608		718.51	-0.77362	0.232863	-3.32221	0.000893069	0.00153699
eschColi_CFT073_refSeq_c3510	c3510		219.908	-0.77165	0.232042	-3.32547	0.000882697	0.00151963
eschColi_CFT073_refSeq_c1110	c1110		26336.9	-0.771122	0.169364	-4.55306	5.28719e-06	1.15976e-05
eschColi_CFT073_refSeq_c0761	c0761		145.707	-0.770765	0.264653	-2.91236	0.00358703	0.00570541
eschColi_CFT073_refSeq_c1967	c1967		336.201	-0.770653	0.214173	-3.59827	0.000320344	0.000580575
eschColi_CFT073_refSeq_c2925	c2925		89.2755	-0.77012	0.295611	-2.60518	0.00918268	0.0138589
eschColi_CFT073_refSeq_c1977	c1977		599.285	-0.770008	0.163802	-4.70084	2.59098e-06	5.83529e-06
eschColi_CFT073_refSeq_c4533	c4533		338.838	-0.769455	0.263838	-2.91639	0.00354103	0.00563567
eschColi_CFT073_refSeq_c4952	c4952		4535.36	-0.766712	0.225319	-3.40278	0.000667038	0.00116603
eschColi_CFT073_refSeq_c5346	c5346		294.352	-0.766636	0.219892	-3.48642	0.000489539	0.000869127
eschColi_CFT073_refSeq_c5401	c5401		727.722	-0.764627	0.230382	-3.31895	0.00090357	0.00155199
eschColi_CFT073_refSeq_c3775	c3775		965.009	-0.763882	0.155867	-4.90086	9.54188e-07	2.2327e-06
eschColi_CFT073_refSeq_c3408	c3408		144.4	-0.76329	0.261267	-2.9215	0.00348355	0.00555433
eschColi_CFT073_refSeq_c0696	c0696		9120.33	-0.762498	0.198225	-3.84662	0.000119759	0.000227708
eschColi_CFT073_refSeq_c1175	c1175		665.769	-0.762082	0.164184	-4.64165	3.45642e-06	7.72116e-06
eschColi_CFT073_refSeq_c0510	c0510		152.33	-0.76069	0.300829	-2.52865	0.0114504	0.0170986
eschColi_CFT073_refSeq_c1760	c1760		1060.42	-0.759842	0.153755	-4.9419	7.73653e-07	1.82581e-06
eschColi_CFT073_refSeq_c4498	c4498		286.653	-0.758013	0.237289	-3.19448	0.00140085	0.00236035
eschColi_CFT073_refSeq_c1572	c1572		773.179	-0.756519	0.204482	-3.69969	0.000215863	0.00039911
eschColi_CFT073_refSeq_c5314	c5314		979.739	-0.755975	0.175946	-4.29663	1.73411e-05	3.61417e-05
eschColi_CFT073_refSeq_c4400	c4400		96.0802	-0.754385	0.322823	-2.33684	0.0194477	0.0280161
eschColi_CFT073_refSeq_c3640	c3640		804.743	-0.753278	0.174307	-4.32156	1.5493e-05	3.25497e-05
eschColi_CFT073_refSeq_c1765	c1765		345.641	-0.752452	0.192475	-3.90935	9.25466e-05	0.00017804
eschColi_CFT073_refSeq_c0139	c0139		860.272	-0.752234	0.14981	-5.02126	5.13337e-07	1.23262e-06
eschColi_CFT073_refSeq_c1262	c1262		860.272	-0.752234	0.14981	-5.02126	5.13337e-07	1.23262e-06
eschColi_CFT073_refSeq_c1521	c1521		860.272	-0.752234	0.14981	-5.02126	5.13337e-07	1.23262e-06
eschColi_CFT073_refSeq_c1553	c1553		860.272	-0.752234	0.14981	-5.02126	5.13337e-07	1.23262e-06
eschColi_CFT073_refSeq_c0011	c0011		737.035	-0.752063	0.174827	-4.30175	1.69457e-05	3.54024e-05
eschColi_CFT073_refSeq_c2246	c2246		95.093	-0.751828	0.305983	-2.45709	0.0140069	0.0206565
eschColi_CFT073_refSeq_c4679	c4679		4734.82	-0.751182	0.151958	-4.94335	7.67927e-07	1.81311e-06
eschColi_CFT073_refSeq_c2301	c2301		340.759	-0.74943	0.187574	-3.99538	6.45903e-05	0.000126068
eschColi_CFT073_refSeq_c0616	c0616		778.752	-0.749277	0.210223	-3.5642	0.000364968	0.000657799
eschColi_CFT073_refSeq_c2383	c2383		707.092	-0.748668	0.223419	-3.35096	0.000805305	0.00139242
eschColi_CFT073_refSeq_c4271	c4271		121.448	-0.748495	0.279088	-2.68193	0.00731984	0.01117
eschColi_CFT073_refSeq_c0622	c0622		228.951	-0.746487	0.220907	-3.37919	0.000726993	0.00126492
eschColi_CFT073_refSeq_c1140	c1140		2288.07	-0.745555	0.241697	-3.08467	0.0020378	0.0033525
eschColi_CFT073_refSeq_c4165	c4165		175.539	-0.743486	0.231276	-3.21472	0.00130573	0.00220934
eschColi_CFT073_refSeq_c1341	c1341		120.174	-0.743357	0.269054	-2.76286	0.00572981	0.00888112
eschColi_CFT073_refSeq_c2144	c2144		155.955	-0.743279	0.240946	-3.08483	0.00203666	0.00335166
eschColi_CFT073_refSeq_c5178	c5178		1201.47	-0.742768	0.149682	-4.96232	6.96556e-07	1.65132e-06
eschColi_CFT073_refSeq_c4418	c4418		1412.01	-0.742636	0.152768	-4.86121	1.16672e-06	2.70336e-06
eschColi_CFT073_refSeq_c5459	c5459		881.52	-0.74255	0.251373	-2.95397	0.00313711	0.0050265
eschColi_CFT073_refSeq_c2385	c2385		6358.16	-0.741955	0.199505	-3.71898	0.000200026	0.000370615
eschColi_CFT073_refSeq_c3464	c3464		432.441	-0.740834	0.223964	-3.30783	0.000940213	0.00161122
eschColi_CFT073_refSeq_c1600	c1600		463.892	-0.740526	0.184223	-4.01972	5.82667e-05	0.00011482
eschColi_CFT073_refSeq_c3894	c3894		250.673	-0.737696	0.222083	-3.32172	0.000894646	0.00153919
eschColi_CFT073_refSeq_c5111	c5111		90.8844	-0.737461	0.292759	-2.519	0.0117688	0.0175441
eschColi_CFT073_refSeq_c5093	c5093		252.052	-0.73737	0.223576	-3.29807	0.000973522	0.00166394
eschColi_CFT073_refSeq_c3030	c3030		946.228	-0.735787	0.158891	-4.63077	3.64305e-06	8.11379e-06
eschColi_CFT073_refSeq_c4779	c4779		297.691	-0.734878	0.251175	-2.92576	0.00343621	0.00548555
eschColi_CFT073_refSeq_c2164	c2164		178.012	-0.734566	0.27702	-2.65167	0.0080094	0.0121725
eschColi_CFT073_refSeq_c2811	c2811		839.865	-0.733442	0.162427	-4.51551	6.31642e-06	1.37456e-05
eschColi_CFT073_refSeq_c1067	c1067		5158.33	-0.731763	0.179447	-4.07789	4.54461e-05	9.03217e-05
eschColi_CFT073_refSeq_c0125	c0125		307.795	-0.73153	0.197794	-3.69845	0.000216918	0.000400918
eschColi_CFT073_refSeq_c5032	c5032		256.431	-0.731411	0.200581	-3.64647	0.000265869	0.000486062
eschColi_CFT073_refSeq_c3053	c3053		2265.38	-0.731235	0.229667	-3.1839	0.00145306	0.0024428
eschColi_CFT073_refSeq_c5300	c5300		161.289	-0.728065	0.263299	-2.76517	0.00568934	0.00882625
eschColi_CFT073_refSeq_c4568	c4568		340.633	-0.727156	0.194845	-3.73197	0.000189987	0.000352514
eschColi_CFT073_refSeq_c2762	c2762		493.239	-0.726471	0.167476	-4.33775	1.43947e-05	3.0291e-05
eschColi_CFT073_refSeq_c4202	c4202		2929.32	-0.725673	0.235009	-3.08786	0.00201606	0.0033209
eschColi_CFT073_refSeq_c4848	c4848		124.167	-0.724202	0.262829	-2.75541	0.00586181	0.00906152
eschColi_CFT073_refSeq_c1571	c1571		931.098	-0.722075	0.188913	-3.82226	0.000132236	0.000250429
eschColi_CFT073_refSeq_c3212	c3212		737.626	-0.721842	0.20761	-3.47691	0.000507231	0.000899315
eschColi_CFT073_refSeq_c2982	c2982		118.28	-0.721378	0.292785	-2.46385	0.0137455	0.0202939
eschColi_CFT073_refSeq_c2153	c2153		257.371	-0.721084	0.221992	-3.24824	0.00116121	0.00197183
eschColi_CFT073_refSeq_c1318	c1318		1921.69	-0.720779	0.199735	-3.60867	0.000307767	0.00055875
eschColi_CFT073_refSeq_c2397	c2397		345.057	-0.718933	0.241248	-2.98006	0.0028819	0.00464321
eschColi_CFT073_refSeq_c2477	c2477		421.319	-0.718532	0.217767	-3.29955	0.000968393	0.00165625
eschColi_CFT073_refSeq_c1406	c1406		165.384	-0.717827	0.251136	-2.85833	0.00425882	0.00671059
eschColi_CFT073_refSeq_c3893	c3893		115.056	-0.717787	0.275889	-2.60172	0.00927566	0.0139871
eschColi_CFT073_refSeq_c1503	c1503		85.9994	-0.71755	0.314989	-2.27802	0.0227254	0.0322751
eschColi_CFT073_refSeq_c1076	c1076		297.993	-0.717458	0.195791	-3.66441	0.000247914	0.000455628
eschColi_CFT073_refSeq_c1886	c1886		1227.41	-0.715954	0.186447	-3.83998	0.000123046	0.000233618
eschColi_CFT073_refSeq_c2538	c2538		706.765	-0.71465	0.164746	-4.3379	1.43853e-05	3.02832e-05
eschColi_CFT073_refSeq_c1465	c1465		229.307	-0.714322	0.246987	-2.89214	0.00382626	0.00607112
eschColi_CFT073_refSeq_c0448	c0448		348.208	-0.711557	0.228402	-3.11537	0.00183716	0.00304156
eschColi_CFT073_refSeq_c4867	c4867		16339.2	-0.711113	0.158729	-4.48004	7.46303e-06	1.614e-05
eschColi_CFT073_refSeq_c2358	c2358		86.1519	-0.709533	0.327058	-2.16944	0.0300491	0.0418127
eschColi_CFT073_refSeq_c1644	c1644		274.906	-0.70927	0.210924	-3.36269	0.000771871	0.00133721
eschColi_CFT073_refSeq_c4889	c4889		60931.3	-0.708951	0.155727	-4.55251	5.30092e-06	1.16229e-05
eschColi_CFT073_refSeq_c1047	c1047		984.335	-0.70626	0.202532	-3.48715	0.000488197	0.000867039
eschColi_CFT073_refSeq_c1008	c1008		127.256	-0.706058	0.284514	-2.48163	0.0130782	0.0193855
eschColi_CFT073_refSeq_c3772	c3772		573.133	-0.700878	0.239541	-2.92593	0.00343432	0.00548421
eschColi_CFT073_refSeq_c0757	c0757		220.869	-0.696861	0.265668	-2.62305	0.00871464	0.0131868
eschColi_CFT073_refSeq_c2956	c2956		11408.6	-0.695268	0.226937	-3.0637	0.00218619	0.00357635
eschColi_CFT073_refSeq_c3771	c3771		752.619	-0.691966	0.218557	-3.16606	0.00154519	0.00258853
eschColi_CFT073_refSeq_c5067	c5067		86.9304	-0.690941	0.309123	-2.23517	0.0254063	0.0357812
eschColi_CFT073_refSeq_c3805	c3805		6339.48	-0.690588	0.195936	-3.52457	0.000424173	0.000758229
eschColi_CFT073_refSeq_c0855	c0855		5127.89	-0.689957	0.240383	-2.87024	0.00410159	0.00647457
eschColi_CFT073_refSeq_c1651	c1651		75.3768	-0.688307	0.325402	-2.11525	0.0344086	0.0472001
eschColi_CFT073_refSeq_c1981	c1981		531.844	-0.687537	0.167921	-4.0944	4.23264e-05	8.43783e-05
eschColi_CFT073_refSeq_c3787	c3787		738.505	-0.685832	0.220162	-3.11513	0.00183866	0.00304308
eschColi_CFT073_refSeq_c5299	c5299		297.37	-0.685536	0.20644	-3.32076	0.000897728	0.00154348
eschColi_CFT073_refSeq_c5312	c5312		939.265	-0.685344	0.171816	-3.98882	6.64037e-05	0.000129366
eschColi_CFT073_refSeq_c4478	c4478		2757.11	-0.683321	0.179971	-3.79683	0.000146557	0.00027605
eschColi_CFT073_refSeq_c5274	c5274		401.051	-0.683292	0.207837	-3.28764	0.00101031	0.00172513
eschColi_CFT073_refSeq_c1575	c1575		570.787	-0.683086	0.221053	-3.09015	0.00200057	0.00329746
eschColi_CFT073_refSeq_c1445	c1445		413.848	-0.679119	0.239957	-2.83017	0.00465232	0.00728013
eschColi_CFT073_refSeq_c4315	c4315		184.315	-0.678042	0.254866	-2.66039	0.00780506	0.0118723
eschColi_CFT073_refSeq_c2741	c2741		170.758	-0.676888	0.261188	-2.59158	0.00955368	0.0143773
eschColi_CFT073_refSeq_c0239	c0239		6233.98	-0.676082	0.1795	-3.76648	0.000165566	0.000309622
eschColi_CFT073_refSeq_c0459	c0459		316.272	-0.67376	0.200086	-3.36735	0.000758939	0.00131699
eschColi_CFT073_refSeq_c5053	c5053		839.528	-0.673425	0.204859	-3.28726	0.00101168	0.0017269
eschColi_CFT073_refSeq_c1345	c1345		290.002	-0.671714	0.198764	-3.37945	0.00072631	0.00126415
eschColi_CFT073_refSeq_c3717	c3717		105.637	-0.670843	0.316211	-2.1215	0.0338795	0.0465598
eschColi_CFT073_refSeq_c1114	c1114		146.623	-0.67038	0.256229	-2.61633	0.00888797	0.0134296
eschColi_CFT073_refSeq_c0897	c0897		700.903	-0.670297	0.218367	-3.0696	0.00214348	0.00351088
eschColi_CFT073_refSeq_c3617	c3617		245.241	-0.669047	0.256948	-2.60383	0.00921897	0.0139096
eschColi_CFT073_refSeq_c5383	c5383		608.635	-0.669043	0.217642	-3.07405	0.00211175	0.00346106
eschColi_CFT073_refSeq_c3075	c3075		1493.22	-0.668729	0.185521	-3.6046	0.000312632	0.000567188
eschColi_CFT073_refSeq_c2971	c2971		592.46	-0.667513	0.219924	-3.0352	0.00240378	0.00391636
eschColi_CFT073_refSeq_c1694	c1694		226.909	-0.665268	0.221415	-3.00463	0.00265908	0.00430412
eschColi_CFT073_refSeq_c0226	c0226		1248.68	-0.664807	0.192899	-3.44641	0.000568098	0.00100112
eschColi_CFT073_refSeq_c2616	c2616		327.169	-0.664256	0.191451	-3.46958	0.000521277	0.000922028
eschColi_CFT073_refSeq_c5303	c5303		126.349	-0.664224	0.264781	-2.50858	0.0121216	0.018034
eschColi_CFT073_refSeq_c5458	c5458		4255.37	-0.663992	0.221078	-3.00343	0.00266954	0.0043197
eschColi_CFT073_refSeq_c4458	c4458		1559.35	-0.663835	0.172154	-3.85605	0.000115234	0.000219583
eschColi_CFT073_refSeq_c1569	c1569		1250.22	-0.663777	0.166266	-3.99226	6.54462e-05	0.000127548
eschColi_CFT073_refSeq_c2428	c2428		157.66	-0.663299	0.240125	-2.7623	0.00573952	0.00889089
eschColi_CFT073_refSeq_c3867	c3867		643.327	-0.662986	0.182491	-3.63297	0.000280177	0.000510968
eschColi_CFT073_refSeq_c3451	c3451		275.266	-0.6629	0.211179	-3.13904	0.00169502	0.00281874
eschColi_CFT073_refSeq_c1409	c1409		305.217	-0.662704	0.223133	-2.97	0.00297801	0.00478477
eschColi_CFT073_refSeq_c1955	c1955		542.593	-0.661026	0.218258	-3.02864	0.00245654	0.00399733
eschColi_CFT073_refSeq_c4826	c4826		92.4573	-0.659903	0.304651	-2.1661	0.0303038	0.0420662
eschColi_CFT073_refSeq_c5227	c5227	GroE	76424.6	-0.657961	0.17333	-3.79601	0.000147044	0.000276866
eschColi_CFT073_refSeq_c0561	c0561		874.85	-0.657002	0.172778	-3.80258	0.000143197	0.000270207
eschColi_CFT073_refSeq_c4513	c4513		2021.73	-0.656659	0.187496	-3.50226	0.000461335	0.000821286
eschColi_CFT073_refSeq_c1949	c1949		1008.36	-0.655816	0.189311	-3.46423	0.000531747	0.000939911
eschColi_CFT073_refSeq_c3278	c3278		193.386	-0.655651	0.27009	-2.42753	0.0152021	0.0222745
eschColi_CFT073_refSeq_c1444	c1444		123.013	-0.654688	0.266832	-2.45356	0.0141451	0.020831
eschColi_CFT073_refSeq_c2066	c2066		144.433	-0.654492	0.263124	-2.48739	0.0128684	0.0190852
eschColi_CFT073_refSeq_c1166	c1166		1706.24	-0.654462	0.22748	-2.87701	0.00401465	0.00634883
eschColi_CFT073_refSeq_c2784	c2784		134.191	-0.654295	0.26436	-2.47501	0.0133232	0.0197147
eschColi_CFT073_refSeq_c4577	c4577		392.272	-0.654056	0.223337	-2.92856	0.00340536	0.00543962
eschColi_CFT073_refSeq_c2482	c2482		4734.63	-0.650284	0.186694	-3.48315	0.000495556	0.000879212
eschColi_CFT073_refSeq_c1908	c1908		221.903	-0.645876	0.232981	-2.77223	0.00556742	0.00864737
eschColi_CFT073_refSeq_c4375	c4375		3840.05	-0.645823	0.209552	-3.08192	0.00205672	0.00338042
eschColi_CFT073_refSeq_c4102	c4102		130.476	-0.645068	0.29241	-2.20604	0.0273812	0.0383044
eschColi_CFT073_refSeq_c4284	c4284		437.672	-0.644548	0.191643	-3.36328	0.000770225	0.0013348
eschColi_CFT073_refSeq_c5135	c5135		369.88	-0.644156	0.211059	-3.05202	0.00227306	0.00371148
eschColi_CFT073_refSeq_c5206	c5206		222.278	-0.643322	0.251144	-2.56157	0.01042	0.0156314
eschColi_CFT073_refSeq_c2569	c2569		132.134	-0.643198	0.271785	-2.36657	0.017954	0.0260799
eschColi_CFT073_refSeq_c4221	c4221		1498.01	-0.643061	0.141851	-4.53335	5.80546e-06	1.26813e-05
eschColi_CFT073_refSeq_c2770	c2770		565.751	-0.642111	0.160785	-3.99361	6.50744e-05	0.000126871
eschColi_CFT073_refSeq_c2067	c2067		375.785	-0.641468	0.192621	-3.33021	0.00086781	0.00149548
eschColi_CFT073_refSeq_c2995	c2995		908.243	-0.640885	0.186244	-3.44111	0.00057934	0.0010199
eschColi_CFT073_refSeq_c3850	c3850		893.843	-0.640005	0.161883	-3.95352	7.70107e-05	0.000149196
eschColi_CFT073_refSeq_c2537	c2537		492.215	-0.637529	0.211672	-3.01187	0.00259644	0.00421185
eschColi_CFT073_refSeq_c2333	c2333		4687.94	-0.636992	0.180808	-3.52302	0.000426655	0.000762144
eschColi_CFT073_refSeq_c0307	c0307		2002.55	-0.636953	0.156207	-4.07763	4.54975e-05	9.03896e-05
eschColi_CFT073_refSeq_c5022	c5022		364.592	-0.634894	0.192719	-3.2944	0.000986316	0.00168525
eschColi_CFT073_refSeq_c1948	c1948		854.569	-0.634241	0.211013	-3.0057	0.00264972	0.00429163
eschColi_CFT073_refSeq_c3160	c3160		213.991	-0.631094	0.22454	-2.81061	0.00494476	0.00771466
eschColi_CFT073_refSeq_c1204	c1204		7987.15	-0.629797	0.154553	-4.07495	4.6025e-05	9.14028e-05
eschColi_CFT073_refSeq_c4838	c4838		789.072	-0.629155	0.173642	-3.62328	0.000290894	0.000529774
eschColi_CFT073_refSeq_c4136	c4136		212.471	-0.626289	0.257188	-2.43514	0.014886	0.0218421
eschColi_CFT073_refSeq_c4490	c4490		264.912	-0.622563	0.264116	-2.35715	0.0184157	0.0266986
eschColi_CFT073_refSeq_c2653	c2653		330.16	-0.621981	0.264825	-2.34865	0.0188418	0.0272635
eschColi_CFT073_refSeq_c3228	c3228		699.034	-0.617567	0.266755	-2.31511	0.0206069	0.0295555
eschColi_CFT073_refSeq_c2631	c2631		1140.21	-0.616035	0.162933	-3.78091	0.000156256	0.000293156
eschColi_CFT073_refSeq_c4927	c4927		1437.52	-0.615504	0.156534	-3.93208	8.42156e-05	0.000162672
eschColi_CFT073_refSeq_c4297	c4297		13148.1	-0.61523	0.228094	-2.69727	0.00699104	0.0106933
eschColi_CFT073_refSeq_c2293	c2293		338.443	-0.614366	0.194936	-3.15162	0.00162367	0.00270979
eschColi_CFT073_refSeq_c4277	c4277		170.926	-0.614155	0.242979	-2.5276	0.0114845	0.0171447
eschColi_CFT073_refSeq_c1797	c1797		1631.05	-0.612825	0.138399	-4.42795	9.51338e-06	2.0397e-05
eschColi_CFT073_refSeq_c4280	c4280		136.342	-0.612191	0.285691	-2.14285	0.0321253	0.0444177
eschColi_CFT073_refSeq_c3456	c3456		317.717	-0.61216	0.191649	-3.19418	0.0014023	0.00236203
eschColi_CFT073_refSeq_c4289	c4289		291.336	-0.610772	0.216169	-2.82545	0.0047215	0.00738618
eschColi_CFT073_refSeq_c5480	c5480		464.981	-0.609048	0.209325	-2.90958	0.00361912	0.00575293
eschColi_CFT073_refSeq_c5244	c5244		666.522	-0.608059	0.261181	-2.32811	0.0199061	0.0286211
eschColi_CFT073_refSeq_c0358	c0358		473.583	-0.607895	0.2491	-2.44037	0.0146723	0.0215647
eschColi_CFT073_refSeq_c4594	c4594		295.441	-0.60679	0.249297	-2.434	0.0149329	0.0219046
eschColi_CFT073_refSeq_c1988	c1988		315.358	-0.60605	0.218455	-2.77426	0.00553281	0.00860129
eschColi_CFT073_refSeq_c0338	c0338		153.366	-0.605586	0.253815	-2.38593	0.0170358	0.0248083
eschColi_CFT073_refSeq_c3072	c3072		1135.99	-0.605233	0.154973	-3.9054	9.40684e-05	0.000180701
eschColi_CFT073_refSeq_c5457	c5457		13386.8	-0.601365	0.240749	-2.49789	0.0124935	0.0185661
eschColi_CFT073_refSeq_c2524	c2524		350.265	-0.600312	0.228912	-2.62245	0.00872993	0.0132061
eschColi_CFT073_refSeq_c2091	c2091		627.847	-0.599615	0.186716	-3.21138	0.00132101	0.00223303
eschColi_CFT073_refSeq_c0555	c0555	Protease lon	33266.8	-0.599601	0.198986	-3.01328	0.0025844	0.00419624
eschColi_CFT073_refSeq_c0850	c0850		1378.07	-0.599165	0.154862	-3.86904	0.000109266	0.000208668
eschColi_CFT073_refSeq_c3282	c3282		144.569	-0.598892	0.271366	-2.20696	0.0273172	0.0382353
eschColi_CFT073_refSeq_c4392	c4392		806.398	-0.596884	0.164119	-3.6369	0.000275941	0.000503595
eschColi_CFT073_refSeq_c5085	c5085		147.917	-0.595778	0.239286	-2.48981	0.012781	0.0189665
eschColi_CFT073_refSeq_c0323	c0323		1201.69	-0.595567	0.247533	-2.40601	0.0161278	0.023578
eschColi_CFT073_refSeq_c4173	c4173		1829.55	-0.595332	0.161765	-3.68022	0.000233036	0.000429341
eschColi_CFT073_refSeq_c3977	c3977		208.001	-0.595097	0.218324	-2.72575	0.00641561	0.00985059
eschColi_CFT073_refSeq_c1523	c1523		162.904	-0.593206	0.274525	-2.16084	0.0307076	0.0425815
eschColi_CFT073_refSeq_c4746	c4746		803.746	-0.591393	0.152214	-3.88527	0.000102215	0.000195632
eschColi_CFT073_refSeq_c2775	c2775		307.128	-0.590654	0.203025	-2.90926	0.00362285	0.00575711
eschColi_CFT073_refSeq_c1526	c1526		232.013	-0.589776	0.21487	-2.74481	0.00605461	0.00934023
eschColi_CFT073_refSeq_c4046	c4046		332.213	-0.589638	0.202123	-2.91722	0.00353162	0.0056224
eschColi_CFT073_refSeq_c3233	c3233		258.534	-0.588543	0.241666	-2.43536	0.014877	0.0218349
eschColi_CFT073_refSeq_c2975	c2975		169.879	-0.58737	0.250379	-2.34592	0.0189803	0.0274486
eschColi_CFT073_refSeq_c1549	c1549		611.944	-0.587234	0.165276	-3.55305	0.000380795	0.000684436
eschColi_CFT073_refSeq_c1385	c1385	TetR/AcrR family transcriptional regulator, copper-responsive repressor YcfQ	1067.01	-0.585391	0.218776	-2.67575	0.00745614	0.0113714
eschColi_CFT073_refSeq_c0450	c0450		383.952	-0.582719	0.189267	-3.07882	0.00207824	0.00341257
eschColi_CFT073_refSeq_c0845	c0845		135.812	-0.582503	0.257054	-2.26607	0.0234469	0.0332276
eschColi_CFT073_refSeq_c3838	c3838		378.216	-0.581797	0.225224	-2.58319	0.00978912	0.0147104
eschColi_CFT073_refSeq_c3972	c3972		393.88	-0.577418	0.251081	-2.29973	0.0214633	0.0306997
eschColi_CFT073_refSeq_c4931	c4931		4303.31	-0.576137	0.152158	-3.78645	0.000152817	0.000286976
eschColi_CFT073_refSeq_c3576	c3576		553.315	-0.575513	0.232816	-2.47197	0.0134371	0.0198724
eschColi_CFT073_refSeq_c1350	c1350		226.041	-0.572877	0.227733	-2.51557	0.0118842	0.0177059
eschColi_CFT073_refSeq_c0393	c0393		3855.66	-0.57266	0.145178	-3.94453	7.99564e-05	0.000154673
eschColi_CFT073_refSeq_c5402	c5402		893.417	-0.571667	0.190048	-3.00802	0.0026296	0.00426168
eschColi_CFT073_refSeq_c2769	c2769		283.626	-0.570067	0.209252	-2.72431	0.00644367	0.00989076
eschColi_CFT073_refSeq_c0270	c0270		187.326	-0.567228	0.230272	-2.46329	0.0137667	0.0203195
eschColi_CFT073_refSeq_c0458	c0458		169.884	-0.567108	0.231631	-2.44832	0.0143523	0.0211182
eschColi_CFT073_refSeq_c0692	c0692		2617.21	-0.565989	0.204116	-2.77288	0.00555624	0.00863258
eschColi_CFT073_refSeq_c4103	c4103		285.033	-0.564923	0.251421	-2.24692	0.0246449	0.0347837
eschColi_CFT073_refSeq_c0874	c0874		520.194	-0.562729	0.165188	-3.4066	0.000657765	0.00115098
eschColi_CFT073_refSeq_c1382	c1382		1193.23	-0.562679	0.152814	-3.68211	0.000231313	0.000426318
eschColi_CFT073_refSeq_c2386	c2386		2207.75	-0.561918	0.186148	-3.01866	0.00253898	0.00412763
eschColi_CFT073_refSeq_c0376	c0376		122.3	-0.561404	0.263526	-2.13035	0.0331426	0.045619
eschColi_CFT073_refSeq_c2210	c2210		3916.11	-0.561253	0.198811	-2.82305	0.00475692	0.00743713
eschColi_CFT073_refSeq_c3283	c3283		244.182	-0.560956	0.242379	-2.31437	0.0206472	0.0295971
eschColi_CFT073_refSeq_c5275	c5275		819.377	-0.560755	0.157407	-3.56245	0.000367412	0.000661746
eschColi_CFT073_refSeq_c1870	c1870		458.463	-0.560643	0.194633	-2.88051	0.00397029	0.0062844
eschColi_CFT073_refSeq_c1930	c1930		661.923	-0.560399	0.220239	-2.54451	0.0109432	0.016374
eschColi_CFT073_refSeq_c3521	c3521		2365.33	-0.560035	0.196513	-2.84986	0.00437389	0.00687532
eschColi_CFT073_refSeq_c3764	c3764		397.967	-0.559329	0.191477	-2.92112	0.00348774	0.00555932
eschColi_CFT073_refSeq_c0499	c0499		3772.58	-0.558394	0.174917	-3.19233	0.00141131	0.00237644
eschColi_CFT073_refSeq_c3054	c3054		4839.54	-0.557794	0.181316	-3.07636	0.00209544	0.00343865
eschColi_CFT073_refSeq_c4534	c4534		450.594	-0.556129	0.190836	-2.91417	0.00356632	0.00567418
eschColi_CFT073_refSeq_c4339	c4339		5036.08	-0.553151	0.17514	-3.15834	0.00158669	0.0026521
eschColi_CFT073_refSeq_c2976	c2976		128.176	-0.551118	0.258496	-2.13202	0.0330055	0.0454663
eschColi_CFT073_refSeq_c5160	c5160		118.617	-0.549853	0.260138	-2.1137	0.0345413	0.0473696
eschColi_CFT073_refSeq_c1092	c1092		991.858	-0.549579	0.187492	-2.93122	0.00337639	0.005395
eschColi_CFT073_refSeq_c2433	c2433		135.458	-0.549276	0.252281	-2.17724	0.0294625	0.0410402
eschColi_CFT073_refSeq_c0713	c0713		460.847	-0.548864	0.217865	-2.51929	0.0117592	0.0175348
eschColi_CFT073_refSeq_c1351	c1351		525.339	-0.547915	0.190878	-2.8705	0.00409827	0.00647127
eschColi_CFT073_refSeq_c3334	c3334		639.321	-0.547483	0.22664	-2.41564	0.0157075	0.0230021
eschColi_CFT073_refSeq_c0081	c0081		552.277	-0.547147	0.19956	-2.74177	0.00611088	0.00941591
eschColi_CFT073_refSeq_c3575	c3575		2719.26	-0.547051	0.21522	-2.54183	0.0110275	0.0164907
eschColi_CFT073_refSeq_c4548	c4548		1390.64	-0.547021	0.154606	-3.53816	0.00040292	0.000721967
eschColi_CFT073_refSeq_c0313	c0313		470.298	-0.546231	0.200036	-2.73067	0.00632057	0.00972467
eschColi_CFT073_refSeq_c2597	c2597		830.798	-0.545832	0.154965	-3.52228	0.000427851	0.000763759
eschColi_CFT073_refSeq_c4792	c4792		739.972	-0.544927	0.207486	-2.62633	0.0086311	0.0130679
eschColi_CFT073_refSeq_c1101	c1101		390.949	-0.543788	0.213514	-2.54684	0.0108702	0.0162742
eschColi_CFT073_refSeq_c5490	c5490		1994.73	-0.543667	0.138832	-3.916	9.00315e-05	0.000173393
eschColi_CFT073_refSeq_c2575	c2575		163.901	-0.543439	0.254608	-2.13441	0.0328091	0.0452539
eschColi_CFT073_refSeq_c1871	c1871		2246.76	-0.542436	0.208349	-2.6035	0.00922773	0.0139189
eschColi_CFT073_refSeq_c3825	c3825		420.163	-0.54154	0.175595	-3.08403	0.00204217	0.00335756
eschColi_CFT073_refSeq_c0400	c0400		586.269	-0.53945	0.219743	-2.45491	0.0140919	0.0207702
eschColi_CFT073_refSeq_c2674	c2674		400.37	-0.535284	0.17994	-2.97478	0.00293195	0.00471658
eschColi_CFT073_refSeq_c3434	c3434		1990.22	-0.532626	0.236798	-2.24928	0.0244944	0.0345901
eschColi_CFT073_refSeq_c0138	c0138		194.893	-0.532581	0.232484	-2.29084	0.0219729	0.0313342
eschColi_CFT073_refSeq_c0354	c0354		194.893	-0.532581	0.232484	-2.29084	0.0219729	0.0313342
eschColi_CFT073_refSeq_c1263	c1263		194.893	-0.532581	0.232484	-2.29084	0.0219729	0.0313342
eschColi_CFT073_refSeq_c1520	c1520		194.893	-0.532581	0.232484	-2.29084	0.0219729	0.0313342
eschColi_CFT073_refSeq_c1552	c1552		194.893	-0.532581	0.232484	-2.29084	0.0219729	0.0313342
eschColi_CFT073_refSeq_c5168	c5168		194.893	-0.532581	0.232484	-2.29084	0.0219729	0.0313342
eschColi_CFT073_refSeq_c5214	c5214		194.893	-0.532581	0.232484	-2.29084	0.0219729	0.0313342
eschColi_CFT073_refSeq_c2419	c2419		612.757	-0.532427	0.169647	-3.13845	0.00169846	0.00282356
eschColi_CFT073_refSeq_c4829	c4829		360.203	-0.531257	0.187532	-2.83289	0.00461299	0.00722508
eschColi_CFT073_refSeq_c3447	c3447		696.184	-0.528284	0.167284	-3.158	0.00158854	0.00265435
eschColi_CFT073_refSeq_c0492	c0492		287.512	-0.526358	0.233667	-2.2526	0.0242845	0.0343307
eschColi_CFT073_refSeq_c0258	c0258		236.242	-0.525878	0.214287	-2.45409	0.0141243	0.0208061
eschColi_CFT073_refSeq_c2436	c2436		417.666	-0.52512	0.183122	-2.86761	0.00413591	0.00652283
eschColi_CFT073_refSeq_c1591	c1591		399.452	-0.523824	0.187419	-2.79493	0.00519105	0.00808683
eschColi_CFT073_refSeq_c2051	c2051		1438.45	-0.523224	0.172162	-3.03914	0.00237255	0.00386909
eschColi_CFT073_refSeq_c3763	c3763		2594.23	-0.522663	0.179126	-2.91786	0.00352445	0.0056127
eschColi_CFT073_refSeq_c0401	c0401		666.137	-0.522126	0.20855	-2.5036	0.0122937	0.0182797
eschColi_CFT073_refSeq_c1381	c1381		2453.66	-0.522108	0.169142	-3.0868	0.00202323	0.00333062
eschColi_CFT073_refSeq_c3139	c3139		5588.63	-0.520255	0.165841	-3.13706	0.00170649	0.002836
eschColi_CFT073_refSeq_c4146	c4146		174.75	-0.519605	0.248234	-2.09321	0.0363308	0.0496283
eschColi_CFT073_refSeq_c1165	c1165		608.056	-0.518055	0.173063	-2.99345	0.00275844	0.00445254
eschColi_CFT073_refSeq_c3429	c3429		8677.68	-0.517217	0.177136	-2.91989	0.00350155	0.00557793
eschColi_CFT073_refSeq_c4316	c4316		317.848	-0.516044	0.20181	-2.55708	0.0105556	0.0158258
eschColi_CFT073_refSeq_c1978	c1978		684.288	-0.515902	0.179031	-2.88163	0.00395627	0.0062698
eschColi_CFT073_refSeq_c4013	c4013		478.118	-0.51548	0.187675	-2.74666	0.00602058	0.00929048
eschColi_CFT073_refSeq_c4308	c4308		703.704	-0.515396	0.168734	-3.05448	0.00225453	0.00368238
eschColi_CFT073_refSeq_c0388	c0388		650.206	-0.514993	0.179044	-2.87634	0.00402314	0.00636033
eschColi_CFT073_refSeq_c3438	c3438		189.088	-0.513281	0.222866	-2.30309	0.0212738	0.0304452
eschColi_CFT073_refSeq_c1567	c1567		1328.95	-0.511788	0.171743	-2.97996	0.00288288	0.00464336
eschColi_CFT073_refSeq_c1764	c1764		546.379	-0.510956	0.17772	-2.87507	0.00403943	0.00638415
eschColi_CFT073_refSeq_c0086	c0086		243.189	-0.510656	0.235707	-2.16649	0.0302739	0.0420359
eschColi_CFT073_refSeq_c0198	c0198		243.189	-0.510656	0.235707	-2.16649	0.0302739	0.0420359
eschColi_CFT073_refSeq_c1291	c1291		243.189	-0.510656	0.235707	-2.16649	0.0302739	0.0420359
eschColi_CFT073_refSeq_c1384	c1384		243.189	-0.510656	0.235707	-2.16649	0.0302739	0.0420359
eschColi_CFT073_refSeq_c2622	c2622		243.189	-0.510656	0.235707	-2.16649	0.0302739	0.0420359
eschColi_CFT073_refSeq_c3152	c3152		243.189	-0.510656	0.235707	-2.16649	0.0302739	0.0420359
eschColi_CFT073_refSeq_c4873	c4873		577.654	-0.510444	0.204361	-2.49776	0.0124981	0.0185677
eschColi_CFT073_refSeq_c4981	c4981		199.028	-0.510114	0.237402	-2.14873	0.0316554	0.0438029
eschColi_CFT073_refSeq_c5176	c5176		991.944	-0.509791	0.180774	-2.82006	0.00480153	0.00750262
eschColi_CFT073_refSeq_c4793	c4793		1622.36	-0.509401	0.184468	-2.76146	0.00575439	0.00890865
eschColi_CFT073_refSeq_c0601	c0601		1658.12	-0.506914	0.168287	-3.01219	0.00259369	0.0042087
eschColi_CFT073_refSeq_c2346	c2346		449.572	-0.506515	0.202307	-2.50369	0.0122904	0.0182797
eschColi_CFT073_refSeq_c1940	c1940		355.686	-0.506344	0.23023	-2.1993	0.0278566	0.0389174
eschColi_CFT073_refSeq_c4409	c4409		972.622	-0.505968	0.204151	-2.4784	0.0131973	0.0195509
eschColi_CFT073_refSeq_c0976	c0976		227.392	-0.502699	0.227394	-2.2107	0.0270568	0.0378911
eschColi_CFT073_refSeq_c2869	c2869		7996.26	-0.502244	0.163411	-3.0735	0.00211561	0.00346631
eschColi_CFT073_refSeq_c1565	c1565		706.312	-0.500354	0.183561	-2.72582	0.0064142	0.00985059
eschColi_CFT073_refSeq_c1801	c1801		1472.55	-0.499719	0.16098	-3.10422	0.00190782	0.00315055
eschColi_CFT073_refSeq_c4266	c4266		983.405	-0.496551	0.161797	-3.06897	0.00214802	0.0035172
eschColi_CFT073_refSeq_c2964	c2964		257.534	-0.496346	0.201253	-2.46628	0.0136526	0.0201738
eschColi_CFT073_refSeq_c4788	c4788		1813.28	-0.495711	0.173548	-2.85634	0.00428555	0.00674864
eschColi_CFT073_refSeq_c0916	c0916		1272.32	-0.495344	0.164051	-3.01946	0.0025323	0.00411804
eschColi_CFT073_refSeq_c1927	c1927		692.045	-0.495155	0.210781	-2.34914	0.0188169	0.027235
eschColi_CFT073_refSeq_c4870	c4870		1641.82	-0.494875	0.209278	-2.36468	0.0180455	0.0262056
eschColi_CFT073_refSeq_c1937	c1937		260.269	-0.492823	0.21479	-2.29445	0.0217649	0.031114
eschColi_CFT073_refSeq_c2427	c2427		220.128	-0.491982	0.207661	-2.36916	0.0178285	0.0259049
eschColi_CFT073_refSeq_c3277	c3277		435.776	-0.490983	0.214065	-2.29361	0.0218127	0.0311661
eschColi_CFT073_refSeq_c1756	c1756		3406.7	-0.490134	0.151857	-3.2276	0.00124833	0.00211702
eschColi_CFT073_refSeq_c1983	c1983		517.926	-0.489828	0.177275	-2.7631	0.00572556	0.00887716
eschColi_CFT073_refSeq_c1088	c1088		2489.05	-0.489779	0.204502	-2.39498	0.0166212	0.0242586
eschColi_CFT073_refSeq_c0246	c0246		2592.14	-0.487205	0.166207	-2.93132	0.00337529	0.00539489
eschColi_CFT073_refSeq_c3652	c3652		2887.32	-0.486212	0.170355	-2.85411	0.00431576	0.00679417
eschColi_CFT073_refSeq_c3862	c3862		1151.11	-0.485563	0.179799	-2.7006	0.00692155	0.0105963
eschColi_CFT073_refSeq_c2424	c2424		589.858	-0.485392	0.161375	-3.00784	0.00263109	0.00426277
eschColi_CFT073_refSeq_c3883	c3883		292.398	-0.484986	0.218748	-2.2171	0.0266164	0.0373294
eschColi_CFT073_refSeq_c0577	c0577		3809.14	-0.484397	0.151967	-3.18751	0.00143503	0.00241483
eschColi_CFT073_refSeq_c2057	c2057		3930.2	-0.484093	0.145522	-3.32659	0.000879165	0.00151405
eschColi_CFT073_refSeq_c2032	c2032		2654.76	-0.482936	0.137787	-3.50495	0.0004567	0.00081359
eschColi_CFT073_refSeq_c4279	c4279		244.946	-0.481391	0.217579	-2.21249	0.0269328	0.0377478
eschColi_CFT073_refSeq_c3911	c3911		234.362	-0.481336	0.228797	-2.10377	0.0353983	0.0484306
eschColi_CFT073_refSeq_c3588	c3588		1148.88	-0.480857	0.201357	-2.38808	0.0169366	0.0246776
eschColi_CFT073_refSeq_c5184	c5184		1148.88	-0.480857	0.201357	-2.38808	0.0169366	0.0246776
eschColi_CFT073_refSeq_c2065	c2065		213.599	-0.480223	0.224403	-2.14	0.0323545	0.0446874
eschColi_CFT073_refSeq_c5287	c5287		308.926	-0.479409	0.207136	-2.31446	0.0206425	0.0295971
eschColi_CFT073_refSeq_c4772	c4772		280.665	-0.478835	0.205608	-2.32888	0.0198657	0.0285709
eschColi_CFT073_refSeq_c1853	c1853		521.928	-0.478285	0.207005	-2.3105	0.0208605	0.0298865
eschColi_CFT073_refSeq_c0923	c0923		3465.02	-0.473929	0.192909	-2.45675	0.0140202	0.0206702
eschColi_CFT073_refSeq_c2671	c2671		183.133	-0.473693	0.222945	-2.12471	0.0336106	0.0462024
eschColi_CFT073_refSeq_c5430	c5430		586.606	-0.471792	0.175184	-2.69312	0.00707871	0.010821
eschColi_CFT073_refSeq_c1627	c1627		2641.32	-0.471159	0.137688	-3.42193	0.000621794	0.00109206
eschColi_CFT073_refSeq_c0655	c0655		780.55	-0.470397	0.165288	-2.84591	0.00442841	0.00695683
eschColi_CFT073_refSeq_c3015	c3015		8778.01	-0.469685	0.140268	-3.34849	0.000812526	0.00140345
eschColi_CFT073_refSeq_c2607	c2607		502.983	-0.466935	0.194251	-2.40378	0.0162267	0.0237159
eschColi_CFT073_refSeq_c1857	c1857		710.849	-0.466255	0.176615	-2.63996	0.00829169	0.0125906
eschColi_CFT073_refSeq_c3954	c3954		881.187	-0.46596	0.193211	-2.41166	0.0158802	0.0232356
eschColi_CFT073_refSeq_c1479	c1479		3347.06	-0.4655	0.205898	-2.26083	0.0237701	0.0336673
eschColi_CFT073_refSeq_c2127	c2127		290.904	-0.463511	0.205591	-2.25452	0.0241633	0.0341687
eschColi_CFT073_refSeq_c2942	c2942		865.439	-0.462957	0.169064	-2.73835	0.00617475	0.00950591
eschColi_CFT073_refSeq_c0294	c0294		709.035	-0.461771	0.208109	-2.21889	0.0264943	0.0371931
eschColi_CFT073_refSeq_c5074	c5074		7690.15	-0.461762	0.133382	-3.46195	0.000536269	0.000947264
eschColi_CFT073_refSeq_c0369	c0369		2047.5	-0.461398	0.172625	-2.67284	0.00752127	0.0114674
eschColi_CFT073_refSeq_c5040	c5040		236.761	-0.460602	0.218983	-2.10337	0.0354338	0.0484663
eschColi_CFT073_refSeq_c0114	c0114		50006.6	-0.458586	0.143875	-3.18739	0.00143565	0.00241509
eschColi_CFT073_refSeq_c2495	c2495		897.124	-0.457478	0.181251	-2.52401	0.0116026	0.0173111
eschColi_CFT073_refSeq_c4611	c4611		210.93	-0.456763	0.216275	-2.11195	0.0346904	0.0475242
eschColi_CFT073_refSeq_c4107	c4107		2971.59	-0.455575	0.158737	-2.87	0.00410474	0.00647758
eschColi_CFT073_refSeq_c3056	c3056		20501	-0.455221	0.174284	-2.61194	0.00900297	0.0135995
eschColi_CFT073_refSeq_c2274	c2274		1921.99	-0.454072	0.165905	-2.73694	0.00620132	0.00954401
eschColi_CFT073_refSeq_c5382	c5382		1366.89	-0.452994	0.195567	-2.31631	0.0205411	0.0294693
eschColi_CFT073_refSeq_c2901	c2901		550.73	-0.452388	0.20285	-2.23016	0.025737	0.0362078
eschColi_CFT073_refSeq_c0231	c0231		2312.9	-0.452252	0.165778	-2.72807	0.00637066	0.00979596
eschColi_CFT073_refSeq_c2801	c2801		582.379	-0.451456	0.202721	-2.22698	0.0259486	0.0364662
eschColi_CFT073_refSeq_c1014	c1014		1910.82	-0.448295	0.192463	-2.32925	0.019846	0.0285505
eschColi_CFT073_refSeq_c0056	c0056		655.667	-0.445945	0.160821	-2.77292	0.00555557	0.00863258
eschColi_CFT073_refSeq_c1139	c1139		889.58	-0.445619	0.165867	-2.6866	0.00721839	0.0110281
eschColi_CFT073_refSeq_c4200	c4200		2562.32	-0.445261	0.15302	-2.90982	0.00361632	0.00575024
eschColi_CFT073_refSeq_c1253	c1253		2859.46	-0.444947	0.180516	-2.46486	0.0137066	0.020248
eschColi_CFT073_refSeq_c0387	c0387		8095.04	-0.4445	0.15034	-2.95664	0.00311013	0.00498906
eschColi_CFT073_refSeq_c4608	c4608		1581.85	-0.444474	0.17037	-2.60887	0.00908412	0.0137181
eschColi_CFT073_refSeq_c5420	c5420		327.179	-0.443897	0.20002	-2.21926	0.026469	0.0371676
eschColi_CFT073_refSeq_c1443	c1443		274.261	-0.441894	0.194809	-2.26834	0.0233086	0.0330406
eschColi_CFT073_refSeq_c0607	c0607		1136.5	-0.440293	0.201564	-2.18439	0.0289337	0.040325
eschColi_CFT073_refSeq_c3501	c3501		1029.31	-0.440165	0.144261	-3.05117	0.00227952	0.00372086
eschColi_CFT073_refSeq_c1843	c1843		1679.4	-0.439093	0.200704	-2.18777	0.0286867	0.0400128
eschColi_CFT073_refSeq_c1292	c1292		1432.46	-0.437567	0.172331	-2.53911	0.0111135	0.0166099
eschColi_CFT073_refSeq_c5122	c5122		582.063	-0.434138	0.167085	-2.5983	0.00936859	0.014115
eschColi_CFT073_refSeq_c3224	c3224		615.979	-0.433536	0.185278	-2.33991	0.0192882	0.0278478
eschColi_CFT073_refSeq_c2033	c2033		18675.9	-0.432044	0.191552	-2.25549	0.0241027	0.0341015
eschColi_CFT073_refSeq_c4381	c4381		711.102	-0.431908	0.164616	-2.62373	0.00869731	0.0131644
eschColi_CFT073_refSeq_c2128	c2128		24466.5	-0.430958	0.163785	-2.63124	0.00850746	0.0128886
eschColi_CFT073_refSeq_c3849	c3849		888.888	-0.430427	0.155821	-2.76232	0.00573916	0.00889089
eschColi_CFT073_refSeq_c5355	c5355		1611.33	-0.428417	0.179711	-2.38393	0.0171289	0.0249329
eschColi_CFT073_refSeq_c0200	c0200		4443.63	-0.42454	0.178331	-2.38063	0.0172829	0.0251331
eschColi_CFT073_refSeq_c1400	c1400		1083.76	-0.423368	0.155614	-2.72062	0.0065159	0.00999283
eschColi_CFT073_refSeq_c2195	c2195		360.043	-0.420634	0.180353	-2.33228	0.019686	0.0283281
eschColi_CFT073_refSeq_c2836	c2836		2564.35	-0.419167	0.145985	-2.8713	0.0040879	0.00645685
eschColi_CFT073_refSeq_c1322	c1322		2065.83	-0.418305	0.147459	-2.83675	0.00455759	0.00714474
eschColi_CFT073_refSeq_c1264	c1264		2760.84	-0.418032	0.14142	-2.95596	0.00311702	0.00499738
eschColi_CFT073_refSeq_c5367	c5367		292.4	-0.415815	0.192964	-2.15488	0.0311709	0.0431895
eschColi_CFT073_refSeq_c3874	c3874		424.956	-0.414593	0.184079	-2.25225	0.0243063	0.0343523
eschColi_CFT073_refSeq_c4032	c4032		1380.85	-0.407969	0.152713	-2.67148	0.00755175	0.0115105
eschColi_CFT073_refSeq_c0576	c0576		1786.41	-0.404275	0.146512	-2.75933	0.00579205	0.00896165
eschColi_CFT073_refSeq_c2878	c2878		875.001	-0.40397	0.162326	-2.48864	0.0128232	0.0190236
eschColi_CFT073_refSeq_c4631	c4631		371.159	-0.402301	0.188449	-2.1348	0.0327776	0.0452359
eschColi_CFT073_refSeq_c3938	c3938		8800.07	-0.400709	0.143562	-2.7912	0.00525128	0.00817822
eschColi_CFT073_refSeq_c4893	c4893		17176.3	-0.399841	0.150831	-2.65092	0.00802734	0.0121962
eschColi_CFT073_refSeq_c1090	c1090		20900.7	-0.393574	0.152619	-2.5788	0.0099145	0.0148946
eschColi_CFT073_refSeq_c3897	c3897		365.714	-0.391315	0.18206	-2.14937	0.0316048	0.0437443
eschColi_CFT073_refSeq_c2957	c2957		1863.25	-0.388418	0.182644	-2.12664	0.0334497	0.0460055
eschColi_CFT073_refSeq_c3863	c3863		625.958	-0.386319	0.181618	-2.1271	0.0334119	0.0459656
eschColi_CFT073_refSeq_c2928	c2928		1387.83	-0.383723	0.16613	-2.30978	0.0209002	0.0299351
eschColi_CFT073_refSeq_c3546	c3546		2388	-0.383606	0.162807	-2.35619	0.0184633	0.0267454
eschColi_CFT073_refSeq_c2899	c2899		851.218	-0.381604	0.166987	-2.28523	0.0222993	0.0317563
eschColi_CFT073_refSeq_c3292	c3292		2876.44	-0.379112	0.16166	-2.34512	0.0190211	0.0275
eschColi_CFT073_refSeq_c2174	c2174		754.137	-0.378842	0.177764	-2.13115	0.0330767	0.0455404
eschColi_CFT073_refSeq_c2426	c2426		1296.02	-0.376985	0.177824	-2.11998	0.0340075	0.0467234
eschColi_CFT073_refSeq_c0156	c0156		1755.98	-0.376972	0.162554	-2.31906	0.0203919	0.0292956
eschColi_CFT073_refSeq_c4040	c4040		3875.03	-0.375051	0.170303	-2.20227	0.0276465	0.0386445
eschColi_CFT073_refSeq_c4685	c4685		2027.6	-0.373759	0.175119	-2.13432	0.0328167	0.0452539
eschColi_CFT073_refSeq_c0268	c0268		610.911	-0.373283	0.159704	-2.33734	0.0194216	0.0279862
eschColi_CFT073_refSeq_c1529	c1529		610.911	-0.373283	0.159704	-2.33734	0.0194216	0.0279862
eschColi_CFT073_refSeq_c2509	c2509		610.911	-0.373283	0.159704	-2.33734	0.0194216	0.0279862
eschColi_CFT073_refSeq_c3608	c3608		610.911	-0.373283	0.159704	-2.33734	0.0194216	0.0279862
eschColi_CFT073_refSeq_c5145	c5145		610.911	-0.373283	0.159704	-2.33734	0.0194216	0.0279862
eschColi_CFT073_refSeq_c0893	c0893		1056.26	-0.366859	0.171119	-2.14388	0.0320422	0.0443146
eschColi_CFT073_refSeq_c5488	c5488		12366.1	-0.365827	0.149855	-2.4412	0.0146384	0.0215211
eschColi_CFT073_refSeq_c4076	c4076		12439.8	-0.364794	0.159311	-2.28982	0.0220316	0.0314092
eschColi_CFT073_refSeq_c2088	c2088		2657.84	-0.362003	0.135747	-2.66675	0.00765888	0.0116636
eschColi_CFT073_refSeq_c5185	c5185		3557.38	-0.360749	0.169708	-2.12571	0.0335276	0.0461004
eschColi_CFT073_refSeq_c3664	c3664		827.285	-0.359389	0.152043	-2.36373	0.0180919	0.0262657
eschColi_CFT073_refSeq_c4561	c4561		1003.28	-0.356798	0.149076	-2.39339	0.0166933	0.0243502
eschColi_CFT073_refSeq_c3021	c3021		760.55	-0.356056	0.153497	-2.31963	0.0203608	0.0292589
eschColi_CFT073_refSeq_c5321	c5321		627.191	-0.355831	0.16516	-2.15446	0.0312037	0.0432236
eschColi_CFT073_refSeq_c4192	c4192		874.312	-0.351439	0.166047	-2.1165	0.0343022	0.0470911
eschColi_CFT073_refSeq_c3923	c3923		2962.57	-0.349516	0.158882	-2.19985	0.0278173	0.0388729
eschColi_CFT073_refSeq_c1011	c1011		3074.4	-0.347702	0.143009	-2.43133	0.0150434	0.0220543
eschColi_CFT073_refSeq_c4904	c4904		9286.57	-0.34305	0.163563	-2.09735	0.0359622	0.0491377
eschColi_CFT073_refSeq_c4551	c4551		849.541	-0.334115	0.147985	-2.25776	0.0239608	0.0339098
eschColi_CFT073_refSeq_c1369	c1369		2913.79	-0.329918	0.145295	-2.27068	0.0231666	0.032875
eschColi_CFT073_refSeq_c0506	c0506		2052.8	-0.329752	0.140433	-2.34812	0.0188686	0.0272947
eschColi_CFT073_refSeq_c0402	c0402		1669.32	-0.325732	0.148289	-2.1966	0.0280493	0.0391551
eschColi_CFT073_refSeq_c2034	c2034		5336.32	-0.320944	0.144762	-2.21705	0.02662	0.0373294
eschColi_CFT073_refSeq_c2125	c2125		2698.05	-0.318838	0.148957	-2.14047	0.0323167	0.0446469
eschColi_CFT073_refSeq_c2485	c2485		5855.77	-0.316758	0.144816	-2.18731	0.0287201	0.0400487
eschColi_CFT073_refSeq_c0945	c0945		9205.52	-0.307236	0.130277	-2.35833	0.0183575	0.0266217
eschColi_CFT073_refSeq_c4077	c4077		6320.64	-0.268089	0.125355	-2.13863	0.0324653	0.0448286
eschColi_CFT073_refSeq_c2842	c2842		5064.34	0.285838	0.131884	2.16734	0.0302086	0.0420123
eschColi_CFT073_refSeq_c3029	c3029		4722.62	0.288755	0.137534	2.09953	0.0357706	0.0489015
eschColi_CFT073_refSeq_c0896	c0896		17570.4	0.304766	0.137812	2.21146	0.0270037	0.0378268
eschColi_CFT073_refSeq_c3806	c3806		4939.99	0.305789	0.13059	2.34159	0.0192019	0.0277462
eschColi_CFT073_refSeq_c4156	c4156		1692.83	0.313759	0.139792	2.24446	0.0248027	0.0349971
eschColi_CFT073_refSeq_c1365	c1365		28997	0.314328	0.131275	2.39443	0.0166464	0.0242885
eschColi_CFT073_refSeq_c4056	c4056		201740	0.315041	0.125405	2.51218	0.0119988	0.0178665
eschColi_CFT073_refSeq_c3103	c3103		6646.29	0.32403	0.131304	2.46778	0.0135953	0.0200948
eschColi_CFT073_refSeq_c4086	c4086		59379.1	0.328724	0.139104	2.36316	0.0181199	0.026299
eschColi_CFT073_refSeq_c4121	c4121		29646.5	0.333001	0.148794	2.238	0.0252213	0.0355397
eschColi_CFT073_refSeq_c4420	c4420		714.713	0.333417	0.154649	2.15596	0.0310867	0.0430844
eschColi_CFT073_refSeq_c3244	c3244		11657.8	0.336962	0.148494	2.2692	0.0232564	0.0329754
eschColi_CFT073_refSeq_c0179	c0179		868.081	0.340039	0.156855	2.16786	0.0301692	0.0419687
eschColi_CFT073_refSeq_c2885	c2885		11758.9	0.340468	0.142821	2.38388	0.017131	0.0249329
eschColi_CFT073_refSeq_c2834	c2834		5490	0.343755	0.149291	2.30258	0.0213026	0.0304782
eschColi_CFT073_refSeq_c2253	c2253		1459.42	0.345827	0.152985	2.26052	0.0237889	0.0336848
eschColi_CFT073_refSeq_c3565	c3565		2676.12	0.347681	0.145547	2.38879	0.016904	0.0246439
eschColi_CFT073_refSeq_c2947	c2947		1559.69	0.348208	0.156952	2.21856	0.0265167	0.0372145
eschColi_CFT073_refSeq_c4474	c4474		7901.5	0.351004	0.161324	2.17577	0.0295722	0.041171
eschColi_CFT073_refSeq_c0750	c0750		4253.14	0.351075	0.149052	2.35538	0.0185036	0.0267963
eschColi_CFT073_refSeq_c3249	c3249		12170.9	0.352783	0.146944	2.4008	0.0163593	0.023903
eschColi_CFT073_refSeq_c3123	c3123		999.351	0.352805	0.160439	2.199	0.0278776	0.0389363
eschColi_CFT073_refSeq_c0780	c0780		2264.64	0.353563	0.132525	2.6679	0.00763274	0.0116271
eschColi_CFT073_refSeq_c3397	c3397		577.45	0.355078	0.166245	2.13587	0.0326901	0.045127
eschColi_CFT073_refSeq_c1700	c1700		9218.27	0.355585	0.166706	2.133	0.0329245	0.0453666
eschColi_CFT073_refSeq_c1466	c1466		678.804	0.359593	0.157712	2.28007	0.0226037	0.0321285
eschColi_CFT073_refSeq_c4064	c4064		33954.6	0.35993	0.139255	2.58468	0.00974702	0.0146556
eschColi_CFT073_refSeq_c2920	c2920		832.998	0.360993	0.169379	2.13127	0.0330667	0.0455387
eschColi_CFT073_refSeq_c4464	c4464		3553.23	0.366355	0.135773	2.69828	0.00696982	0.010667
eschColi_CFT073_refSeq_c3532	c3532		2366.4	0.368446	0.152784	2.41154	0.0158854	0.0232366
eschColi_CFT073_refSeq_c4114	c4114		26770	0.369196	0.144389	2.55696	0.0105592	0.0158266
eschColi_CFT073_refSeq_c3796	c3796		3435.08	0.369828	0.161883	2.28454	0.0223396	0.0318021
eschColi_CFT073_refSeq_c4290	c4290		461.916	0.379234	0.17905	2.11804	0.034172	0.0469248
eschColi_CFT073_refSeq_c4057	c4057		119894	0.379457	0.13311	2.8507	0.00436236	0.00685927
eschColi_CFT073_refSeq_c1715	c1715		1967.67	0.380189	0.155216	2.44942	0.0143088	0.021066
eschColi_CFT073_refSeq_c0790	c0790		1686.38	0.380869	0.162736	2.34041	0.0192626	0.0278185
eschColi_CFT073_refSeq_c4626	c4626		1879.28	0.381269	0.154692	2.46469	0.0137131	0.0202518
eschColi_CFT073_refSeq_c2752	c2752		2243.15	0.384288	0.158228	2.42869	0.0151533	0.0222093
eschColi_CFT073_refSeq_c4460	c4460		1151.35	0.384401	0.15661	2.45452	0.0141074	0.0207871
eschColi_CFT073_refSeq_c1590	c1590		724.6	0.386109	0.169451	2.27859	0.0226917	0.0322447
eschColi_CFT073_refSeq_c4047	c4047		6646.94	0.389609	0.180033	2.1641	0.0304566	0.0422446
eschColi_CFT073_refSeq_c4167	c4167		6963.01	0.390337	0.164474	2.37325	0.0176325	0.0256343
eschColi_CFT073_refSeq_c4771	c4771		1502.72	0.390473	0.160192	2.43753	0.0147881	0.0217166
eschColi_CFT073_refSeq_c1795	c1795		4007.53	0.390844	0.153788	2.54145	0.0110394	0.0165037
eschColi_CFT073_refSeq_c2155	c2155		1558.35	0.3918	0.156062	2.51054	0.0120546	0.0179446
eschColi_CFT073_refSeq_c3482	c3482		1941.89	0.393203	0.17485	2.24879	0.0245256	0.0346248
eschColi_CFT073_refSeq_c0861	c0861		2078.66	0.39354	0.139866	2.81369	0.00489766	0.0076503
eschColi_CFT073_refSeq_c4301	c4301		591.037	0.395551	0.185429	2.13317	0.032911	0.0453601
eschColi_CFT073_refSeq_c2235	c2235		812.174	0.395986	0.184809	2.14268	0.0321386	0.0444244
eschColi_CFT073_refSeq_c2962	c2962		901.029	0.396185	0.165051	2.40039	0.0163777	0.0239233
eschColi_CFT073_refSeq_c4511	c4511		1899.83	0.396439	0.154684	2.5629	0.0103802	0.0155763
eschColi_CFT073_refSeq_c5360	c5360		16790.4	0.396467	0.185077	2.14217	0.0321795	0.0444692
eschColi_CFT073_refSeq_c2720	c2720		4102.98	0.399308	0.161683	2.4697	0.0135227	0.0199933
eschColi_CFT073_refSeq_c2126	c2126		2495.41	0.399321	0.143436	2.78397	0.00536984	0.0083529
eschColi_CFT073_refSeq_c3623	c3623		1285.69	0.400035	0.158476	2.52426	0.0115942	0.0173035
eschColi_CFT073_refSeq_c4256	c4256		1119.11	0.400091	0.175397	2.28106	0.0225449	0.0320711
eschColi_CFT073_refSeq_c0827	c0827		1907.78	0.400127	0.176274	2.26991	0.0232129	0.0329228
eschColi_CFT073_refSeq_c3857	c3857		3435.69	0.400182	0.172264	2.32308	0.0201748	0.0289996
eschColi_CFT073_refSeq_c2055	c2055		6434.68	0.400654	0.18632	2.15036	0.031527	0.0436598
eschColi_CFT073_refSeq_c4123	c4123		21184	0.402483	0.142722	2.82005	0.00480168	0.00750262
eschColi_CFT073_refSeq_c3738	c3738		4355.98	0.40562	0.137301	2.95424	0.00313438	0.00502366
eschColi_CFT073_refSeq_c0457	c0457		369.743	0.40641	0.184167	2.20674	0.027332	0.0382458
eschColi_CFT073_refSeq_c4125	c4125		917.22	0.406458	0.150436	2.70187	0.00689513	0.0105589
eschColi_CFT073_refSeq_c1198	c1198		1998.88	0.41049	0.192935	2.12761	0.0333693	0.0459191
eschColi_CFT073_refSeq_c5474	c5474		6037.27	0.411348	0.1316	3.12573	0.00177361	0.00294195
eschColi_CFT073_refSeq_c4242	c4242		1623.17	0.412491	0.195653	2.10827	0.0350075	0.047946
eschColi_CFT073_refSeq_c4417	c4417		2584.87	0.415869	0.145279	2.86256	0.00420238	0.00662565
eschColi_CFT073_refSeq_c4144	c4144		1122.91	0.416374	0.153151	2.71871	0.00655369	0.0100478
eschColi_CFT073_refSeq_c2185	c2185		1501.44	0.416955	0.157386	2.64925	0.00806704	0.012253
eschColi_CFT073_refSeq_c2534	c2534		5397.48	0.418658	0.197881	2.1157	0.0343699	0.0471594
eschColi_CFT073_refSeq_c5316	c5316		3219.89	0.419136	0.168978	2.48042	0.0131229	0.0194462
eschColi_CFT073_refSeq_c3254	c3254		1028.43	0.423207	0.189886	2.22874	0.0258313	0.0363307
eschColi_CFT073_refSeq_c5419	c5419		1465.04	0.423814	0.180979	2.34179	0.0191917	0.0277391
eschColi_CFT073_refSeq_c5013	c5013		630.904	0.42503	0.163517	2.59931	0.00934117	0.0140778
eschColi_CFT073_refSeq_c4592	c4592		1444.15	0.429712	0.177796	2.41688	0.0156542	0.0229305
eschColi_CFT073_refSeq_c0069	c0069		730.22	0.429898	0.165361	2.59975	0.0093291	0.0140636
eschColi_CFT073_refSeq_c4876	c4876		1454.23	0.43248	0.194408	2.2246	0.0261083	0.0366808
eschColi_CFT073_refSeq_c0864	c0864		594.179	0.432506	0.184954	2.33845	0.0193638	0.0279414
eschColi_CFT073_refSeq_c4674	c4674		2413.55	0.433433	0.186918	2.31885	0.0204034	0.029304
eschColi_CFT073_refSeq_c1742	c1742		3898.47	0.436223	0.155178	2.81112	0.00493699	0.00770483
eschColi_CFT073_refSeq_c0373	c0373		1759.07	0.436714	0.158816	2.74982	0.00596286	0.00920684
eschColi_CFT073_refSeq_c0537	c0537		8205.56	0.436802	0.176447	2.47554	0.0133033	0.0196967
eschColi_CFT073_refSeq_c1713	c1713		3136.71	0.438983	0.166619	2.63466	0.00842218	0.0127738
eschColi_CFT073_refSeq_c3961	c3961		3627.94	0.440699	0.198901	2.21567	0.0267143	0.0374517
eschColi_CFT073_refSeq_c5381	c5381		995.576	0.440848	0.171237	2.57449	0.0100387	0.0150769
eschColi_CFT073_refSeq_c0931	c0931		332.184	0.44178	0.20054	2.20295	0.0275983	0.0385874
eschColi_CFT073_refSeq_c5344	c5344		914.595	0.441991	0.179553	2.46162	0.0138311	0.0204087
eschColi_CFT073_refSeq_c0720	c0720		1327.78	0.443272	0.195254	2.27023	0.0231937	0.0329045
eschColi_CFT073_refSeq_c2738	c2738		389.163	0.444045	0.193601	2.2936	0.0218133	0.0311661
eschColi_CFT073_refSeq_c3937	c3937		12446	0.444342	0.1607	2.76504	0.00569156	0.00882707
eschColi_CFT073_refSeq_c1559	c1559		437.275	0.446891	0.186282	2.399	0.0164401	0.024001
eschColi_CFT073_refSeq_c2083	c2083		2998.9	0.447105	0.151197	2.95711	0.00310538	0.0049833
eschColi_CFT073_refSeq_c4051	c4051		6084.13	0.44715	0.175429	2.54889	0.0108065	0.0161834
eschColi_CFT073_refSeq_c3475	c3475		1616.09	0.449577	0.152566	2.94678	0.00321103	0.00514021
eschColi_CFT073_refSeq_c4139	c4139		1417.12	0.449868	0.212925	2.1128	0.0346175	0.0474507
eschColi_CFT073_refSeq_c1093	c1093		557247	0.451039	0.149374	3.01953	0.00253168	0.00411804
eschColi_CFT073_refSeq_c5400	c5400		1568.39	0.451859	0.201498	2.24251	0.0249287	0.0351559
eschColi_CFT073_refSeq_c3726	c3726		3673.42	0.454023	0.197039	2.30423	0.02121	0.0303622
eschColi_CFT073_refSeq_c3730	c3730		262.54	0.454202	0.205649	2.20862	0.0272008	0.0380826
eschColi_CFT073_refSeq_c2889	c2889		3966.33	0.454447	0.15786	2.8788	0.00399192	0.0063148
eschColi_CFT073_refSeq_c2921	c2921		423.714	0.456665	0.175056	2.60867	0.00908941	0.0137221
eschColi_CFT073_refSeq_c0665	c0665		735.279	0.458135	0.171907	2.66501	0.00769856	0.0117171
eschColi_CFT073_refSeq_c3858	c3858		2803.76	0.458348	0.169337	2.70672	0.00679526	0.010409
eschColi_CFT073_refSeq_c1851	c1851		326.838	0.458455	0.209551	2.1878	0.0286845	0.0400128
eschColi_CFT073_refSeq_c4111	c4111		241887	0.459315	0.121307	3.78639	0.000152852	0.000286976
[truncated: 1,830 more rows]

## Sheet: Upregulated
gene name	MF	CC	BP
ycfR	Stress Response	membrane	Stress Response
ibpB	Heat shock	cytoplasm	Heat shock
rclC		membrane		un
rclB		periplasm	hocl response
c2388	catalytic activity		metabolic process
ykgM	structural component ribosome	ribosome	translation
cusX	metal binding	periplasm
rclA	catalytic activity		redox homeostasis
cusC	efflux protein	membrane	transmembrane transport
ibpA	Heat shock	cytoplasm	Heat shock
c3118				un
c1171				un
ybiJ		periplasm		un
yqjF		membrane protein		un
grxA	electron transfer		redox homeostasis
c2896	DNA binding		transcriptional regulator
yaiN	DNA binding		transcriptional regulator
YhaK			redox homeostasis	un
c0406	structural component ribosome	ribosome	translation
YjfN	DNA binding			un
c0471				un
trxC	catalytic activity
c2407				un
c1752				un
yjbA		membrane protein		un
c0021		membrane protein		un
yhhW	catalytic activity
adhC	catalytic activity | metal binding
ybiM				un
c0318	catalytic activity		metabolic process
cusB	efflux protein	membrane
ycfJ		membrane		un
metR		cytoplasm	transcriptional regulator
c3601		membrane		un
c3599				un
c0092		membrane		un
ygiD	catalytic activity | metal binding
osmB		membrane		un
yodA	metal binding
c1892				un
yceP	biofilm		transcriptional regulator
yedY	catalytic activity | metal binding
yacK	catalytic activity | metal binding
yhcN				un
c2662				un
c1838				un
yehD		pilus	Cell adhesion
c2396				un
nirD	catalytic activity | metal binding
c1929	TCS	membrane
yjiZ		membrane	transport
yfcV		pilus	Cell adhesion
yncJ				un
yaiM	catalytic activity
marA			transcriptional regulator
c1417				un
c1170				un
pstS	ion binding		transport
c2911				un
marB			Antibiotic resistance
c2117				un
cmtB	catalytic activity
yaiV			oxidative stress response
yehC			Chaperone
c3600			transcriptional regulator
nirB	catalytic activity
c3172			cell cycle
acpD	catalytic activity
c0351				un
tauA		periplasm	transport
c1915				un
c5351				un
nrdH	catalytic activity		redox homeostasis
ybdL	catalytic activity		biosynthesis
ybaR		membrane	transport
ykgH		membrane		un
c0136				un
c2415				un
csgB		pilus	Cell adhesion
c0134				un
yebH		membrane	efflux
yafZ				un
mtr			transport
c2898	DNA binding		DNA integration
emrK		membrane	transport
yjgK				un (biofilm?)
tauC		membrane	transport
c1222				un
c0368				un
c1438				un
c0438				un
ypeC				un
c4896				un
dps	catalytic activity		DNA binding
kdpA	catalytic activity	membrane	transport
c0310				un
c2118				un
ytfG	catalytic activity
leuL			biosynthetic process
lysA			biosynthetic process
c5223		membrane		un
c1811		membrane		un
c0328				un
c0672				un
yeaI		membrane		un
c3219				un
yhhA				un
ilvL		membrane	biosynthetic process
yqhD	catalytic activity | metal binding
phoH	nucleotide binding
c1432				un
c0381	nucleotide binding
c1221				un
ycfS	catalytic activity	periplasm
c4486	catalytic activity
c3220				un
c4581				un
ygiL		pilus	Cell adhesion
c4423				un
ykgD			transcriptional regulator
nirC		membrane	transport
ycdP		membrane	biofilm
ykgE				un
c2395		membrane		un
c0784	catalytic activity | metal binding	membrane
entC	catalytic activity		biosynthesis
kdpB	nucleotide binding | ion transport	membrane
c5434				un
c2414				un
yhhZ
c2486
yehA		pilus	Cell adhesion
ybdN	catalytic activity
c3302				un
ygcS		membrane	transport
yjbF				un
c1304				un
c1224	DNA binding		transposon
ydhM	DNA binding
c1891		membrane		un
c2257				un
ybhH	catalytic activity			un
c3596				un
yphF			transport
c1893				un
ytfH			transcriptional regulator
c0394				un
c0289				un
c4868				un
tauB	nucleotide binding	membrane	transport
c2985				un
matA		cytoplasm	transcriptional regulator
c1957	catalytic activity | metal binding
leuO			transcriptional regulator
c2142				un
marR			transcriptional regulator
c1172				un
c4982		membrane	transport
dmsB	ion binding
htpX	catalytic activity | metal binding	membrane
c1959	catalytic activity
c5210				un
c1249				un
c0810				un
emrY		membrane	transport
csgC			curli formation
ydiC
sdaA	catalytic activity | metal binding
ybjM		membrane		un
ybdM	catalytic activity
yaiO		membrane		un
ybdH	catalytic activity | metal binding
nrdI	nucleotide binding
c0398				un
c1225	DNA binding		transposon
c1439				un
yfcP		pilus	Cell adhesion
ycdQ		membrane	biofilm
yaiY		membrane		un
ydeU		membrane		un
yfdW	catalytic activity
yahE				un
c3369		membrane		un
c4849				un
c3182		membrane		un
htrA	catalytic activity
c1881				un
c2893			chaperone
c3595				un
spy				un
rimJ	catalytic activity
prfH			translation process
c1812				un
c1436	catalytic activity
c0365			transcriptional regulator
ydfP				un
cysD	catalytic activity
frdA	catalytic activity
c3337		membrane		un
c4924	catalytic activity
yedZ	metal binding	membrane	protein repair
c0828		membrane		un
ypdI				un
c0274				un
ybdN	catalytic activity
ychH		membrane		un
c1414				un
kdgK	catalytic activity
c0392			transcriptional regulator
c1430				un
yfdV		membrane	transporter
c2589		membrane	transporter
nemA	catalytic activity
ansB	catalytic activity		metabolic process
yhaL				un
ydeO			transcriptional regulator
cpxP			stress response
c1176	catalytic activity		metabolic process
yjjQ			transcriptional regulator
c1144	catalytic activity | nucleotide binding
c2288				un
yahC		membrane		un
c3597				un
ybeD				un
c3240				un
c2492	nucleotide binding		transcriptional regulator
c1958		membrane	transporter
c0367				un
c1218				un
c5389		membrane	transporter
c1433		membrane	cytolysis
fes		cytoplasm	transporter
yjbG				un
c4283				un
c3594	DNA binding	membrane
c0331	nucleotide binding	cytoplasm
c1303				un
yaaA	nucleotide binding		stress response
c2402				un
yciF				un
c0308				un
c4536				un
c1617				un
c0275				un
c1403				un
c3241				un
csgA		pilus	Cell adhesion
tauD	catalytic activity
fepA		membrane	transporter
narI	TCS		transcriptional regulator
c4894		membrane	transporter
yjbJ		membrane	metabolic process
c1413				un
hydN	metal binding
c0022	catalytic activity
c0094				un
c5169				un
c3665				un
celF	catalytic activity		metabolic process
c0277				un
c3178		membrane		un
yphD		membrane	transporter
c4015		membrane	transporter
c1609	DNA binding		Response to acidic pH
c1375				un
c5088		membrane		un
c0938				un
c5195				un
yijF				un
xapA	catalytic activity		metabolic process
wcaF	catalytic activity
c1431				un
c3668				un
c4419				un
mgtA	ATP binding		transporter
eutG	catalytic activity | metal binding
ytfK				un
ygaC				un
c1275				un
mchF		membrane	transporter
c0689				un
c0888	metal binding
c2403		membrane		un
c3180	catalytic activity
c1258				un
c4903				un
ydiT	metal binding
pstC		membrane	transporter
c3331	catalytic activity
mchE		membrane	protein secretion
c4487	catalytic activity		transporter
yiaA		membrane		un
c0325				un
c5385				un
yecK	metal binding	membrane	ETS
c4898	catalytic activity | metal binding
yjfR
c2437				un
thiD	catalytic activity
yjiD	protein binding		Response to DNA damage
hslJ			heat shock protein
yibJ				un
yehB		membrane	transporter | Pilus
c0133	toxic substance binding		bacteriocin immunity
cchB				un
c1288				un
yeiC	catalytic activity
ypfG				un
c1281				un
ypfH	catalytic activity
c2203				un
yohC		membrane
c0008				un
c2493				un
yaaX				un
bglJ			transcriptional regulator
cysP			transporter
cmtA		membrane	transporter
c2404				un
c1824				un
ykgG				un
c4281				un
c4549			transcriptional regulator
yrfH			heat shock protein
ycfQ	DNA binding		TR
frwC		membrane	transporter
ycgW		cytoplasm	response to starvation
furA			transcriptional regulator
cbl			transcriptional regulator
c0670				un
fucA	metal binding		metabolic process
c4860				un
ybaC	catalytic activity	cytoplasm
ilvG	catalytic activity		biosynthesis
c0174				un
yrhA				un
c3303				un
c4999				un
clpA	catalytic activity | nucleotide binding		protein unfolding
ahpF	catalytic activity		response to oxidative damage
ybbX	catalytic activity | metal binding
c0080		membrane		un
mchD		cytoplasm	toxin metabolism
ybbW		membrane	transporter
c1890				un
c4209		pilus	Cell adhesion
c1888				un
c3636	catalytic activity		proteolysis
c4897				un
c0319	catalytic activity		catabolic process
yaeO				un
c1936		pilus	Cell adhesion
ybdO			transcriptional regulator
c1103				un
c1615		membrane		un
cobS	catalytic activity		biosynthesis
ykgF	metal binding
c0944				un
c3173	ATP binding
yaaW				un
c3648				un
c0646				un
ymgD				un
c0317				un
malG		membrane	transporter
matB		pilus	Cell adhesion
kduI	catalytic activity | metal binding		catabolic process
yaeR				un
yfiE			transcriptional regulator
ybiK	catalytic activity
c5194				un
wcaE	catalytic activity
c1956		membrane	transporter | porin
c0366				un
ydeH	DGC		Biofilm
c4934				un
kdgT		membrane	transporter
c3144			DNA repair
c5097				un
c1420		membrane		un
rpoH	DNA binding		response to heat | transcription intiation
c0468	catalytic activity
c2610				un
c2413	protein binding			un
c4207		pilus	Cell adhesion
c4017				un
ybfM		membrane		un
c4539		membrane
c2119				un
c0321	catalytic activity
ybaJ				un
c0322		membrane	transporter
ycjX	ATP binding
c1280				un
c0469		membrane		un
c4560				un
c2909	catalytic activity		catabolic process
c0364	DNA binding		transcription intiation
c4303				un
ygcQ				un
ybeL				un
hofH				un
c3031			Cell adhesion
c5024	catalytic activity		catabolic process
ybdA		membrane	transport
c0009		membrane
ycjY	catalytic activity
c0280				un
c4579				un
araF			transport
sulA			cell cycle
yecI	metal binding		transport
gip	catalytic activity
c0470				un
c2489	catalytic activity
c0547				un
yfcS			chaperone | pilus formation
ycgK				un
c1219	DNA binding		transposon
insB	DNA binding		transposon
c4986	catalytic activity
tdcB	nucleotide binding		catabolic process
c2740		membrane		un
yheL	catalytic activity	cytoplasm	tRNA processing
metB	catalytic activity
c1437	catalytic activity	membrane
yiiX				un
c0273	catalytic activity | metal binding		proteolysis
ldhA	catalytic activity | nucleotide binding
c3338		membrane		un
ykgA			transcriptional regulator
c0778		membrane		un
c1272	GTP binding
ycfR				un
c1740				un
umuD	catalytic activity		DNA repair
c1220	catalytic activity		biosynthetic process
c1425	metal binding		DNA repair
c4775		membrane		un
ybfN				un
c4175				un
c0279				un
ydfR				un
yiaB		membrane		un
c0427				un
ydjJ	catalytic activity | metal binding
c3635			transport | porin
pphA	catalytic activity
bglB	catalytic activity		metabolic process
c3653				un
tdcR			transcriptional regulator
c2897			DNA recombination
xylF			transport
ydfB				un
c3242				un
c2410				un
yifO			DNA binding
c3171			structural activity
pheL
cusA			transport
c1555			DNA methylation
alpA			transcriptional regulator
yljA	Catalytic activity
c4528			Ethanolamine utilization
yaaI				un
fixX	metal binding
c0937				un
fixA			metabolic process
c2401				un
c3666				un
c0326				un
c5148				un
c2092				un
c1265			transport
dmsC			ETC
hemH			Biosynthesis process
c3634	catalytic activity
yfaP				un
c4210				un
c4920	ion-binding/ catalytic process
c0079				un
yjaI	metal binding
c4482				un
yqhC	DNA binding
yfiK			transport
yfbL	catalyic activity
ybfA				un
envR			transcritional regulator
metJ			transcritional regulator
c3660				un
ymgE			stress response
c4689	catalytic activity
ydjH	catalytic activity
hslO			heat shock response
atoB	catalytic activity
c0408				un
c1285				un
c4014	nucelotide binding
c3670				un
hycA	catalytic activity
c5350	catalytic activity
yiaM			transport
yadK			Fimbrial/ adhesion
yafZ				un
phoB			transcriptional regulator
yfcU			Fimbrial/ adhesion
c4391				un
ygcR			Electron transfer
ycjV			transporter
ompN			porin/ transport
c4481				un
c4895				un
arg	catalytic activity
c3243				un
yphC	catalytic activity
c1570			cell cycle
c3022				un
entE			cell cycle
c1152				un
ygcW	catalytic activity
c2490				un
c4016				un
eutJ	catalytic activity
c3163			Cell structure
gatB			Metabolic pathway
acrE			Transport
yagY			Fimbrie
yfdY				un
rhaB	catalytic activity
yhbV	catalytic activity
c4617				un
ydiN			transport
c5199				un
c4756				un
yjaB
c1885				un
c1214
c3304			Electron Transfer
fruK	catalytic activity
yiaK	catalytic activity
yfjX				un
c2408			DNA replication
yhhQ			transport
c1882				un
ilvM	catalytic activity
c1287				un
yciE	ion-binding
c0936				un
chuT			Transporter
c2480				un
yhiO			Stress-response
c4985	catalytic actiity
yfdE	catalytic actiity
ebgC	catalytic actiity
cobU	catalytic actiity
ydhA			Lysozyme inhibitor
creD			Cell envelope
c3610				un
ppdD			Pilin
mchB				un
fixC			ETS
ychQ			Transcriptional regulator
yfjX				un
ttdA	metal binding
c5390				un
yijE			Transporter
c1323			Electron transfer
c1618				un
c4763				un
ycdL	catalytic activity
yaeG			Transcriptional regulator
c1267			Biosynthesis process
c4767				un
c3563			Transposase
yadL			Fimbrie/ Adhesion
yjeI				un
c1887				un
ydiR			Electron transfer
c3647				un
c0943				un
ygbA				un
yphE			Transporter
ompG			Porin
c4925			Transporter
c4983	catalytic activity
c0161				un
yadM			Fimbrie/ Adhesion
ybbS			Transcriptional regulator
fucO	ion-binding/ catalytic process
c0305				un
c0357			Transposase
c2526				un
ynfG			Electron transfer
nohB			DNA packaging
yfgI				un
c4507			Transposase
yciW	catalytic activity
c1883			Secretion system
csgF			Curli/ Adhesion
c1880				un
c0396			transposon
c1619			transporter
c4485				un
c0808				un
yhdM			Transcriptional regulator
ahpC	catalytic activity
yhdN
c1089				un
c3170	catalytic activity
c1207			Toxin
dmsA	ion-binding
ybbQ	catalytic activity
c2987			Cell structure
c0977				un
c1889	Metal-binding
c3650				un
c1235				un
fdnI			Electron transfer
c4208			pilus organization
hofD	catalytic activity
eutI	catalytic activity
c1266				un
yafC			Transcriptional regulator
yicO			transporter
c3622				un
c0304				un
c3270				un
c3189	catalytic activity
c2984	metal binding
yibH			Transport
c2588			Transport
ydeU			Transport
c1016	ATP-binding
c3755			Transport
c2149				un
ydjC	catalytic activity
yrbL				un
c3754			transport
c5193				un
c4558				un
c5432				un
ydjG	catalytic activity
narH	catalytic activity
yahD			Transcriptional regulator
fliY			transport
nrfD	catalytic activity
c0360				un
c3672				un
c2986	ATP-binding
c2624				un
c0281				un
cnoX			Stress resonse
c2972	catalytic activity
fepD			transport
c4578				un
bolA			Transcriptional regulator
c1208				un
yidK			transport
c2541				un
c0262			Transposase
ybhT			Efflux
csgE			Curli
soxR			Transcriptional regulator
nrfC	catalytic activity
c5173				un
c2528				un
csgG			Curli
cdd	catalytic activity
c0429				un
ycdK	catalytic activity
c0078				un
yjbO			Stress response
ycdT	DGC
yfaV			transport
c5433			transport
c1141				un
ydiS			Electron transfer
c0265				un
c4764	catalytic activity
c2609				un
c2973			catabolic process
slyX				un
yhjC			Transcriptional regulator
c5384				un
fimE			Fimbriae
c4776				un
c1527				un
dacC			cell Wall organization
c0428			Transcriptional regulator
c1630			Hemolysin
c3326				un
ygdQ			Transport
c3506	DNA-binding
c5037	catalytic activity
yjcB				un
yfaW	catalytic activity
fliF			motility
nrdG	catalytic activity
c2891				un
c1094				un
c0228				un
yceO			Biofilm/stress response
c5175				un
yrhB				un
yheD			Secretion
c1167			transposon
ydjK			Transport
c4580				un
c1833				un
xylB	catalytic activity
xthA	catalytic activity
yobG			Transcriptional regulator
c1776				un
mbhA			Flagellar protein
c1418				un
c4422				un
c0947			Capsid portal protein
c0767			Transposase
c1993				un
cstC	catalytic activity
frdD	catalytic activity
c5437	ion-binding/ catalytic process
c1442				un
pgaA			Transport
c5324				un
yhjA			Electron transfer activity
aqpZ			Porin
ygaA				un
c0686				un
c3509			Transport
ycdG			Transport
c0807
ynhE	Metal binding
yadD			Transposase
yeiK	catalytic activity
c1005	catalytic activity
pspB			Shock response
yicL	catalytic activity
fliA
c3638	catalytic activity
c2474	catalytic activity
c4762	catalytic activity
c4018	catalytic activity
yfeN				un
ydhI				un
c5225				un
ygcY	catalytic activity
ynhD			Transport
hslV			Stress response
c0023				un
c4758			Transport
iroE	metal binding
rcsA			Transcriptional regulator
c4484	catalytic activity
c0759				un

## Sheet: Down-regulated
gene name	MF	CC	BP
dam			DNA methylation
ppk			biosynthetic process
c0385				un
mutS	ATP binding		DNA repair
sbcC	endonuclease		DNA replication
glgX	catalytic activity		catabolic process
dxs			biosynthetic process
valS	ATP binding
c1357				un
lpdA				un
recR	DNA binding		DNA repair
codA	catalytic activity
papA_2		pilus	Cell adhesion
gadB	catalytic activity		metabolic process
ybgH		membrane	transport
sfaB			transcriptional regulator
sbcB	catalytic activity		DNA repair
mglC		membrane	transport
atpA	catalytic activity | nucleotide binding		transport
c2398	catalytic activity		catabolic process
nuoI
pgi	catalytic activity		metabolic process
ycfL				un
rnc			ribonuclease
fabI			biosynthetic process
lolC		membrane	transport
ycfB	DNA binding		transcriptional regulator
cyoD		membrane	ETS
argA		cytoplasm	biosynthetic process
potA	ATP binding		transport
c1186	catalytic activity		biosynthetic process
c3686	catalytic activity		metabolic process
yfcL				un
c2316				un
ppx	catalytic activity		metabolic process
c3694		membrane	biosynthetic process
c3566		membrane	ETS
yhiW			transcriptional regulator
msbA	ATP binding		transport
yeiI	catalytic activity		phosphorylation
ybjT		membrane
c3251				un
c3399				un
rfaJ	catalytic activity		biosynthetic process
gltK		membrane	transport
yfaE	metal binding		ETS
c5423	DNA binding		DNA modification
yhdE	catalytic activity		metabolic process
mukB	ATP binding		chromosome condensation
hemK	DNA binding		protein ethylation
ydfH			transcriptional regulator
ddlB	ATP binding		biosynthetic process
yhfK		membrane
menD	metal binding		biosynthetic process
betA			biosynthetic process
oppC		membrane	transport
nuoH
pncB			biosynthetic process
aroA	catalytic activity		biosynthetic process
yeaZ	catalytic activity		proteolysis
rspA			catabolic process
c0824				un
sapD	ATP binding		transport
topB	DNA binding
udk	ATP binding | Catalytic activity
yqgB		cytoplasm		un
gltA
metE	metal binding		biosynthetic process
infA
envZ	kinase activity		TCS
ftn	catalytic activity		transport
kpsD		membrane	transport
kpsS			transport | biosynthesis process
livJ			transport
glnG	GTP binding		transcriptional regulator
c2558	ATP binding		biosynthetic process
yhdG
asnS	ATP binding		protein translation
yacA			transcriptional regulator
hisH			biosynthetic process
hisA		cytoplasm	biosynthetic process
upp			transport
c3040				un
ptsP	catalytic activity	cytoplasm
ybhF	ATP binding		transport
dppC		membrane	transport
yifK		membrane	transport
c2560	catalytic activity		metabolic process
c2212	DNA binding		metabolic process
yaeB	catalytic activity		methylation
c1636				un
gltB	catalytic activity		metabolic process
ygaP	catalytic activity	membrane
wzzB		membrane	biosynthetic process
argH	catalytic activity		biosynthetic process
floK
c5376				un
c3749	catalytic activity | metal binding
atpI	catalytic activity	membrane
c5374				un
prfB
ygaH		membrane		un
mrdA		membrane	biosynthetic process
pcnB	ATP binding		RNA processing
yejL				un
yibQ	catalytic activity		metabolic process
focH		pilus	Cell adhesion
galM	catalytic activity		metabolic process
lpxB	catalytic activity		biosynthetic process
ycbW		cytoplasm	Cell division
fdoG	catalytic activity
yhjV		membrane	transport
pyrG
hisJ		membrane	transport
kpsC			transport | biosynthesis process
plsX	catalytic activity		biosynthetic process
sfcA
recB	DNA binding		DNA damage response
yegH	nucleotide binding	membrane
nadA	metal binding		biosynthetic process
glnS	ATP binding		translation
ygiC	catalytic activity
carB	ATP binding		biosynthetic process
yibP				un
c2021	metal binding		ETS
ntpA	catalytic activity		biosynthetic process
fimI		pilis
proQ			Chaperone
wecC	catalytic activity		biosynthetic process
basR			TCS | Transcriptional regulator
atpG			ATP synthesis
c4376				un
murC	ATP binding		biosynthetic process
pyrC	catalytic activity | metal binding		biosynthetic process
c1196				un
ycfN	catalytic activity | nucleotide binding		metabolic process
ansA	catalytic activity		metabolic process
ubiH	catalytic activity		biosynthetic process
dppA		periplasm	transporter
ppc	catalytic activity		TCA cycle
rpsA	nucleotide binding	ribosome
yhjU
ydiH				un
rnd	nucleotide binding		metabolic process
c0740				un
argC	catalytic activity		biosynthetic process
rfaC	catalytic activity		biosynthetic process
barA			TCS | kinase
potB		membrane	transporter
ybeJ
cyoC		membrane	ETS
yieG		membrane	transport
c3657				un
damX		membrane	Cell cycle
c2566		membrane		un
yadT		periplasm	transport
ftsW
yeaP	DGC
recO			DNA repair
c2562	catalytic activity
yijP	catalytic activity	membrane
mrdB		membrane	Cell division
oppB		membrane	transport
nrdA	catalytic activity | ATP binding		DNA replication
cyoE	catalytic activity	membrane	biosynthetic process
purD	ATP binding | Metal binding		biosynthetic process
murE	ATP binding		biosynthetic process
atpF			ATP synthesis
yqgF	catalytic activity		metabolic process
ruvC
kpsE		cell wall	transport
holA	DNA binding		DNA replication
mfd	ATP binding		DNA repair
nuoG	catalytic activity	membrane	ETS
yhjO	c-D-GMP		biosynthetic process
nadB	catalytic activity		biosynthetic process
ycfC		membrane | cytoplasm
dppB		membrane	transport
argD	catalytic activity	cytoplasm	biosynthetic process
malT			Transcriptional regulator
aceA	catalytic activity | metal binding		metabolic process
gppA	catalytic activity		biosynthetic process
atpF
nrdB	catalytic activity		biosynthetic process
atpB
rfaY	catalytic activity		phosphorylation
yhgF	nucleotide binding		metabolic process
sdhB	catalytic activity | metal binding		ETS
yjdB	catalytic activity		Cell division
c4663		membrane		un
ampG		membrane	transport
yebN		membrane	transport
mreC
waaW	catalytic activity		biosynthetic process
xerC	DNA binding		Cell division
c1187	catalytic activity
ydiJ	catalytic activity | metal binding
lysS	ATP binding	cytoplasm	translation
nagC			Transcriptional regulator
uvrC	DNA binding		DNA repair
c0002	DNA binding		Transposon
c4814				un
ygaZ		membrane		un
argB	catalytic activity		biosynthetic process
gpsA	catalytic activity		metabolic process
c1091	catalytic activity | ATP binding		catabolic process | Proteolysis
dppD	catalytic activity | ATP binding		transport
c5377				un
dppF	ATP binding		transport
yraN	catalytic activity | nucleotide binding		phosphodiester bond hydrolysis
ydgO	catalytic activity	membrane	ETS
papH_2		pilus	Cell adhesion
spoT
artI			transport
nuoF	catalytic activity | metal binding		ETS
pyrD	catalytic activity	membrane	biosynthetic process
ompF		membrane	transport | porin
glyA
waaV	catalytic activity
gltJ		membrane	transport
papH		pilus	Cell adhesion
recQ	catalytic activity		DNA repair | SOS
yfcA		membrane		un
sucA	catalytic activity		TCA cycle
c2686				un
c0970		membrane		un
c5426				un
c3919				un
mdoH	catalytic activity	membrane	biosynthetic process
glmU	catalytic activity	cytoplasm	biosynthetic process
c2561		membrane		un
tyrA	Mutase activity	cytoplasm	biosynthetic process
mepA	catalytic activity | metal binding		proteolysis
mreD		membrane	cell shape
rne	nucleotide binding		RNA processing
c2796	catalytic activity		biosynthetic process
c1744				un
ycaO	catalytic activity	ribosome
spr			proteolysis
yfbI		membrane	biosynthetic process | Metabolic
folE
c4661				un
murF	catalytic activity | ATP binding		biosynthetic process
c3470				un
yhjN		membrane	biosynthetic process | Metabolic
prc	catalytic activity		proteolysis
ptsO	catalytic activity	cytoplasm
rfaF	catalytic activity		biosynthetic process
prsA	ATP binding |metal binding		biosynthetic process
cspH	DNA binding	cytoplasm
cspE	DNA binding	cytoplasm
recG	catalytic activity | ATP binding		DNA repair
c5378	ATP binding
c1192			transport
c4305		membrane		un
c1188				un
c1189	catalytic activity		biosynthetic process
secA	ATP binding	membrane	transport
dniR		membrane	metabolic process | cell wall organization
yhiX			Transcriptional regulator
c2559				un
nuoE
yhjM	catalytic activity		metabolic process
nuoB
c1193	catalytic activity
ybbF	catalytic activity	cytoplasm	biosynthetic process
hisM		membrane	transport
rnb	catalytic activity | nucleotide binding		RNA processing
ais	catalytic activity		metabolic process
ppsA	ATP binding		metabolic process
artP	ATP binding	membrane	transport
purH	catalytic activity		biosynthetic process
yfbG	catalytic activity		biosynthetic process
aroF	catalytic activity		biosynthetic process
yhjL		membrane	biosynthetic process
ybfH		membrane		un
purL	ATP binding	cytoplasm	metabolic process
glnK			Regulator
carA
pdxA	catalytic activity | nucleotide binding	cytoplasm	biosynthetic process
purE
purM	catalytic activity | ATP binding		biosynthetic process
c1190				un
suhB	catalytic activity		transcription antitermination
atpH			ATP synthesis
purB	catalytic activity		biosynthetic process
kpsT	ATP binding		transport
nuoA
cspB	DNA binding	cytoplasm
purF	catalytic activity		biosynthetic process | metabolic process
kpsM		membrane	transport
yicE		membrane	transport
c1191		membrane		un
sdhA	catalytic activity		ETS | TCA
udhA			transport | redox homeostasis
cyoB	catalytic activity		respiration
nuoC	catalytic activity		ETS
glnA
spoU			RNA processing
purN	catalytic activity		biosynthetic process
purK	catalytic activity		biosynthetic process
artM		membrane	transport
c3695		membrane		un
tyrP		membrane	transport
yejM		membrane		un
cvpA
cspG	DNA binding	cytoplasm
c1194				un
mglA	ATP binding		transport
c3696	catalytic activity		biosynthetic process
glnL	catalytic activity		Transcriptional regulator
yeiB		membrane		un
hisQ		membrane	transport
sdhD	catalytic activity		TCA cycle
cyoA	Ion binding		ETS
artQ		membrane	transport
sdhC		membrane	ETS
slpA	catalytic activity
btuE	catalytic activity
yeiQ	catalytic activity
ydgQ			ETS
c3363				un
livM			Transport
glnQ			Transport
galE	catalytic activity
ybjF	catalytic activity
yebT				un
argI	catalytic activity
yjdH	ATP binding		TCS
secD			Transport
ribF			Biosynthesis Process
ybaS	catalytic activity
yaiI				un
glgC	catalytic activity
thrS	catalytic activity
yfcK			Biosynthesis Process
ispA			Biosynthesis Process
yfcN				un
ygaV			Transcriptional regulator
ychA	catalytic activity
ribD			Biosynthesis Process
ytfN				un
c0222				un
c0934	DNA binding
ycfX	catalytic activity
relA			metabolic process
nuoN	catalytic activity
mioC	FMN binding
glgA			Biosynthesis Process
ycfM			Cell Shape
yibN			Biosynthesis Process
thiL	catalytic activity
lgt	catalytic activity
yjgD			Transcriptional regulator
zwf	catalytic activity
pepD	catalytic activity
nth			DNA repair
parE			DNA repair
lldD	catalytic activity
yobD				un
rseB			Transcriptional regulator
lspA	catalytic activity
trpD	catalytic activity
nupC			Transport
oppA			Transport
yqiA	catalytic activity
hisF	catalytic activity
caiF			Transcriptional regulator
guaB	catalytic activity
yecA	Metal-binding
yeeN			Transcriptional regulator
yihG	catalytic activity
mrcA			Cell wall formation
tolR			Transport
metK	catalytic activity
ybhG
glyQ	catalytic activity
yfiN	DGC
basS	DNA-binding		TCS
yhdP				un
c2469	catalytic activity
lepA	GTP-binding
efp			Elongation factor
yhhJ
speD			Biosynthesis Process
entD			Biosynthesis Process
fimC			Chaperone
yecP	catalytic activity
ygcF
c2411	DNA-binding
hdeA			Chaperone
yfhQ	catalytic activity
hisI			Biosynthesis Process
c2800			Transport
ydgE			Transport
ybgA				un
lldR			Transcriptional regulator
yhcK			Transcriptional regulator
yqgE			Transcriptional regulator
mazG	catalytic activity
ygfB				un
gltD	catalytic activity
dbpA			RNA processing
c1514			RNA processing
yfcM				un
modB			Transport
c4351				un
minC			Cell division regulation
c3205				un
yjeP			Transport
mltC			Cell Wall organization
rpsU			Ribosomal protein
yejE			Transport
ptsI	Ion binding
yhiF			Transcriptional regulator
nei
c2393				un
pssA			Biosynthesis Process
yneG				un
malK	ATP-binding		Transport
dnaE			DNA replication
pheS			Translation process
narY			metabolic process
yneH			metabolic process
gnd	catalytic activity
ycfF	catalytic activity
yojN	catalytic activity
ydcG			Biosynthesis Process
secG			Transport
hisP			Transport
iclR			Transcriptional regulator
c5373	DNA-binding
ompC			Porin
yfhM			Protease inhibitor
secB			Transport
xseA	catalytic activity
ydiI			Biosynthesis Process
thdF			tRNA modification
sapB			Transport
pgsA	catalytic activity
c5056				un
ygiK			Transport
c3656				un
c5075				un
ydiY				un
c3140			Stress response
argS	ATP-binding
rfaQ	catalytic activity
fdoH	Metal-binding
yojL	Metal-binding
yggW			Chaperone
yjfH	catalytic activity
amn	catalytic activity
rfaD	catalytic activity
ycaJ	DNA-binding
c1545				un
c0795				un
c4978				un
pepP	Metal-binding
purA	catalytic activity
yejB			Transport
eno	catalytic activity
fumC	catalytic activity
artJ			Transport
c4021	catalytic activity
serS	catalytic activity
aspC			Biosynthesis Process
sucB			TCA/ metabolic activity
ybgC	catalytic activity
betT			Transport
mutT			DNA repair
gsk	catalytic activity
dnaX			DNA replication
hemD	catalytic activity
rtn
c4977				un
yqaA		membrane		un
tyrS	ATP-binding
visC	catalytic activity
asnA	ATP-binding
aspS	catalytic activity
yliG	catalytic activity
yidC	catalytic activity
livG			Transport
rfaP	ATP-binding
yhhU	Ion binding
c1363				un
ybiT			Transport
c5372	ATP-binding
ymdD			Biosynthesis Process
ycdB	catalytic activity			un
lepB			Signaling/ Transport
mglB	Metal-binding		Transport
sapA			Transport
gyrA	ATP-binding
ybdJ			TCS
c3689			Biosynthesis Process
aroB	Metal-binding		Biosynthesis Process
asmA			OM assembly
nmpC			Porin
era
ileS	metal-binding/ Catalytic activity
ydgC			Biosynthesis Process
c3183				un
c2944				un
yahK	metal-binding/ Catalytic activity
c2463			Transcriptional regulator
yehT			TCS
focG			Fimbriae
c2392	Catalytic activity
ybaU	Catalytic activity
ppa			Metabolic process
gdhA			Metabolic process
aas	ATP-binding		Metabolic process
c3658				un
yecE				un
sfa			Fimbrial
argE	Catalytic activity
c4712				un
menF			Biosynthesis Process
rhlB	ATP-binding		RNA processing
nuoM			ATP synthesis/ ETS
fumA	Ion binding		Metabolic process
sfaD			Fimbrial
uraA			Transport
yhjS			Biosynthesis Process
kdtA			Biosynthesis Process
infC			Translation process
murG	Catalytic activity
nfo			DNA repair
c1197				un
dld			ETS
rfaI	Catalytic activity
ydgR			Transport
yfgA				un
ydgF			Transport
ygjU			Transport
yigA				un
uvrY			TCS
aceE	metal-binding/ Catalytic activity
avtA	Catalytic activity
hemN			Biosynthesis Process
ompT			Protease
metG	ATP-binding		Translation process
yraM			Cellular structure
ygdP			RNA processing
ydaO	ATP-binding		tRNA modification
dcm	Catalytic activity
ydgI			Transport
flhC			Transcriptional regulator
ybhR			Transport
yaeS			Cell wall organization
yhbM
galF	Catalytic activity
ksgA	Catalytic activity
mrp			Chromosome partitioning
ygiA				un
imp			Biosynthesis Process
fimD			Fimbriae
ydiA	Catalytic activity
c0299				un
c0460			Transcriptional regulator	un
ilvA			Biosynthesis Process
speA			Biosynthesis Process
nuoJ	Catalytic activity
pdxH			Biosynthesis Process
yihK	GTP-binding
btuC			Transport
guaA			Biosynthesis Process
hemY			Biosynthesis Process
c5425			DNA modification
thyA			Biosynthesis Process
murD			Cell Cycle
cmk	Catalytic activity
nhaB			Transport
ychJ				un
yneE			Transport
sucC	Catalytic activity
c3692				un
narZ			metabolic process
cyaA	ATP-binding		Biosynthesis Process
ydjB	Catalytic activity
rseC			Transcriptional regulator
c3012	Catalytic activity
cafA	Catalytic activity
asnB			Biosynthesis Process
yegE	DGC
tktA	metal-binding/ Catalytic activity
parC			DNA replication
ygjG			Catabolic process
ptsN	Catalytic activity
ftsK	DNA-binding
codB			Transport
cspF	DNA-binding
ugpE			Transport
ftsQ			Cell Division
lolD	ATP-binding
lolE			Transport
dacA			Cell shape
gcpE	Ion binding		Biosynthesis Process
hisC			Biosynthesis Process
yacC				un
leuS	ATP-binding
c5379				un
xseB			DNA repair
rbsD			Catabolic process
glgB			Biosynthesis Process
oppD			Transport
c5421				un
c0042				un
cydC	ATP-binding		Transport
aroC			Biosynthesis Process
pyrE			metabolic process
hisS	Catalytic activity
purU	Catalytic activity
manB	Ion binding		metabolic process
yhiD			Transport
wecF			Biosynthesis Process
sapF			Transport
pepN	metal-binding/ Catalytic activity
sppA	Catalytic activity
hisB			Biosynthesis Process
bcp	Catalytic activity
argG			Biosynthesis Process
glgP			metabolic process
lpxD	Catalytic activity
proS			RNA processing
yecO			RNA processing
yehU			TCS
c3206				un
c2831			Biosynthesis Process
gyrB			DNA replication
vsr			DNA repair
mdoG			Biosynthesis Process
purC	Catalytic activity
yddR			Transport
ybhS			Transport
c0253				un
nuoK	Catalytic activity
mraY	Catalytic activity
yraL			RNA processing
ptsG			Transport
glyS	ATP-binding
serA			Biosynthesis Process
yehS				un
flhD			Transcriptional Regulator
ybjE			Transport
glmS			Metabolic process
c2023			Transport
yhbJ	ATP-binding
yigB	metal-binding
yeeF			Transport
fadR			Transcriptional Regulator
rhlE	ATP-binding
c3693				un
rffG			Metabolic process
c1671				un
btuD			Transport
tsx
metH
c5424	DNA binding
acnB	Metal binding		TCA
glnP			Transport
waaL			Ligase
c1001	Catalytic activity
aceB			TCA
c0933				un
c1354				un
papA			Fimbriae
c4752				un
yhjT			Biosynthesis process
gcvP	Catalytic activity
dam	DNA binding
