# Supplementary material for: Redox-Mediated Inactivation of the Transcriptional Repressor RcrR is Responsible for Uropathogenic Escherichia coli’s Increased Resistance to Reactive Chlorine Species
Source: mBio. 2022 Sep 8;13(5):e01926-22. doi: 10.1128/mbio.01926-22 (PMC9600549; doi:10.1128/mbio.01926-22)
Supplement: TABLE S2 [file mbio.01926-22-s0008.xlsx]

## Sheet: WT vs ∆c3600
Upregulated genes in untreated ∆c3600 compared to untreated CFT073 wildtype
GeneID	gene name	Gene name	Gene function	log2FC (WT vs. ∆c3600)	StdErr	Wald-Stats	Pvalue	Padj
eschColi_CFT073_refSeq_c3599	32550	c3599	unknown function	-6.51019	0.0793792	-82.0137	0	0
eschColi_CFT073_refSeq_c3601	37958.1	c3601	unknonw function	-5.20641	0.104389	-49.875	0	0
eschColi_CFT073_refSeq_c3322	39157.9	cysI	Sulfite reductase [NADPH] hemoprotein beta-component	-2.55744	0.126879	-20.1565	2.35959e-90	1.38656e-87
eschColi_CFT073_refSeq_c3321	15066.4	cysH	Phosphoadenosine phosphosulfate reductase	-2.49852	0.11672	-21.406	1.17418e-101	7.88544e-99
eschColi_CFT073_refSeq_c2956	25230.6	cysA	Sulfate transport ATP-binding protein cysA	-2.40246	0.123794	-19.4069	6.74889e-84	3.52517e-81
eschColi_CFT073_refSeq_c3317	8735.53	cysC	Adenylylsulfate kinase	-2.27415	0.127063	-17.8978	1.22594e-71	4.80263e-69
eschColi_CFT073_refSeq_c4842	4566.29	fdoI	Formate dehydrogenase	-2.2307	0.0770359	-28.9566	2.31959e-184	2.72609e-181
eschColi_CFT073_refSeq_c4843	8324.47	fdoH	Formate dehydrogenase-O beta subunit	-2.21334	0.0917618	-24.1205	1.52234e-128	1.19275e-125
eschColi_CFT073_refSeq_c3319	26394.5	cysD	Sulfate adenylyltransferase subunit 2	-2.21233	0.194651	-11.3656	6.20145e-30	8.83424e-28
eschColi_CFT073_refSeq_c2957	4124.29	c2957	sulfate/thiosulfate transport system permease protein	-2.15987	0.131737	-16.3953	2.06642e-60	7.47251e-58
eschColi_CFT073_refSeq_c3318	37496.3	cysN	Sulfate adenylyltransferase subunit 1	-2.11819	0.187694	-11.2854	1.54993e-29	2.143e-27
eschColi_CFT073_refSeq_c1078	472.512	ycbN	Alkanesulfonate monooxygenase	-2.08441	0.172115	-12.1106	9.28546e-34	1.55896e-31
eschColi_CFT073_refSeq_c2955	14805.3	cysM	Cysteine synthase B	-2.08434	0.112816	-18.4755	3.25052e-76	1.38916e-73
eschColi_CFT073_refSeq_c3323	47805.9	cysJ	Sulfite reductase [NADPH] flavoprotein alpha-component	-2.06545	0.191264	-10.7989	3.48239e-27	3.80714e-25
eschColi_CFT073_refSeq_c0472	423.435	tauA	Taurine-binding periplasmic protein precursor	-1.9356	0.174966	-11.0627	1.9025e-28	2.29324e-26
eschColi_CFT073_refSeq_c2948	80403.1	cysK	Cysteine synthase A	-1.9205	0.128005	-15.0033	6.9812e-51	1.93051e-48
eschColi_CFT073_refSeq_c4583	16997.2	nlpA	Lipoprotein-28 precursor	-1.86187	0.119324	-15.6034	6.89906e-55	2.31661e-52
eschColi_CFT073_refSeq_c2447	8482.3	cbl	cys regulon transcriptional activator	-1.83981	0.209559	-8.77946	1.64259e-18	9.53312e-17
eschColi_CFT073_refSeq_c2335	17572.7	fliY	Cystine-binding periplasmic protein precursor	-1.81999	0.191298	-9.51389	1.8366e-21	1.39256e-19
eschColi_CFT073_refSeq_c1758	3984.98	yciW	Hypothetical protein yciW	-1.79783	0.204066	-8.81006	1.25083e-18	7.44324e-17
eschColi_CFT073_refSeq_c0475	345.284	tauC	Taurine transport system permease protein tauC	-1.77861	0.192157	-9.25603	2.12177e-20	1.48872e-18
eschColi_CFT073_refSeq_c2959	12066.2	cysP	Thiosulfate-binding protein precursor	-1.74373	0.234345	-7.44088	1.00014e-13	3.64469e-12
eschColi_CFT073_refSeq_c4869	6891.18	sbp	Sulfate-binding protein precursor	-1.71749	0.232475	-7.38786	1.49213e-13	5.39576e-12
eschColi_CFT073_refSeq_c2958	4371.11	cysU	Sulfate transport system permease protein cysT	-1.71196	0.220855	-7.75151	9.08083e-15	3.64863e-13
eschColi_CFT073_refSeq_c2128	38910.9	ydjN	Hypothetical symporter ydjN	-1.70389	0.118557	-14.372	7.76061e-47	1.92014e-44
eschColi_CFT073_refSeq_c1079	257.771	ycbO	Putative aliphatic sulfonates binding protein precursor	-1.66451	0.188742	-8.81895	1.15535e-18	7.05153e-17
eschColi_CFT073_refSeq_c5624	55846.8	fdoG	Formate dehydrogenase-O, major subunit	-1.66216	0.0888128	-18.7154	3.7099e-78	1.74402e-75
eschColi_CFT073_refSeq_c1080	248.461	ycbP	FMN reductase	-1.65706	0.198962	-8.32855	8.18374e-17	4.04966e-15
eschColi_CFT073_refSeq_c2954	704.133	yfeK	Hypothetical protein yfeK precursor	-1.59909	0.142266	-11.2401	2.59055e-29	3.38283e-27
eschColi_CFT073_refSeq_c0476	555.787	tauD	Alpha-ketoglutarate-dependent taurine dioxygenase	-1.5512	0.177241	-8.75193	2.09741e-18	1.18794e-16
eschColi_CFT073_refSeq_c2782	127.058	glpA	Anaerobic glycerol-3-phosphate dehydrogenase subunit A	-1.5346	0.185714	-8.26325	1.41765e-16	6.80036e-15
eschColi_CFT073_refSeq_c3118	6080.5	c3118	Hypothetical protein	-1.53151	0.100869	-15.1832	4.56665e-52	1.34174e-49
eschColi_CFT073_refSeq_c0915	5223.74	yliB	glutathione transport system substrate-binding protein	-1.51794	0.10155	-14.9477	1.61319e-50	4.21312e-48
eschColi_CFT073_refSeq_c4751	151409			-1.48918	0.0980414	-15.1893	4.16229e-52	1.30446e-49
eschColi_CFT073_refSeq_c0473	469.092			-1.42886	0.174829	-8.17291	3.01027e-16	1.37391e-14
eschColi_CFT073_refSeq_c4752	249.064			-1.32582	0.169967	-7.80046	6.16812e-15	2.56605e-13
eschColi_CFT073_refSeq_c3591	6216.94			-1.32527	0.100399	-13.2001	8.7638e-40	1.87266e-37
eschColi_CFT073_refSeq_c0916	1549.72			-1.32384	0.117504	-11.2663	1.925e-29	2.58555e-27
eschColi_CFT073_refSeq_c0917	1307.98			-1.31783	0.106343	-12.3922	2.88025e-35	5.64169e-33
eschColi_CFT073_refSeq_c4899	16373.8			-1.31658	0.130152	-10.1157	4.70709e-24	4.33883e-22
eschColi_CFT073_refSeq_c0687	2799.13			-1.30833	0.10644	-12.2918	1.00249e-34	1.88509e-32
eschColi_CFT073_refSeq_c0913	5023.42			-1.28433	0.116699	-11.0054	3.59785e-28	4.22837e-26
eschColi_CFT073_refSeq_c0688	1801.57			-1.28085	0.114996	-11.1382	8.17414e-29	1.03856e-26
eschColi_CFT073_refSeq_c3592	62830.7			-1.26312	0.12005	-10.5216	6.86852e-26	7.17531e-24
eschColi_CFT073_refSeq_c0914	6202.46			-1.2413	0.0973502	-12.7508	3.0839e-37	6.30322e-35
eschColi_CFT073_refSeq_c3590	12410.6			-1.22235	0.113101	-10.8076	3.1699e-27	3.54803e-25
eschColi_CFT073_refSeq_c5185	4216.89			-1.19477	0.103465	-11.5476	7.59145e-31	1.15121e-28
eschColi_CFT073_refSeq_c2704	1700.16			-1.13505	0.11864	-9.56718	1.0986e-21	8.58189e-20
eschColi_CFT073_refSeq_c3316	1778.45			-1.1144	0.114112	-9.76582	1.57822e-22	1.37393e-20
eschColi_CFT073_refSeq_c3583	4379.18			-1.11139	0.0953498	-11.656	2.13968e-31	3.35288e-29
eschColi_CFT073_refSeq_c5186	11412.8			-1.11131	0.103206	-10.7679	4.88188e-27	5.21585e-25
eschColi_CFT073_refSeq_c1238	10565.8			-1.10346	0.108011	-10.2162	1.67851e-24	1.64389e-22
eschColi_CFT073_refSeq_c3585	1736.03			-1.10184	0.130207	-8.46219	2.62412e-17	1.37067e-15
eschColi_CFT073_refSeq_c5181	1736.03			-1.10184	0.130207	-8.46219	2.62412e-17	1.37067e-15
eschColi_CFT073_refSeq_c4892	5749.93			-1.08698	0.113632	-9.56578	1.11358e-21	8.58189e-20
eschColi_CFT073_refSeq_c5187	5179.84			-1.0786	0.125557	-8.59052	8.65752e-18	4.73244e-16
eschColi_CFT073_refSeq_c4496	599.123			-1.06204	0.114506	-9.27494	1.77713e-20	1.2658e-18
eschColi_CFT073_refSeq_c4750	1674.34			-1.02318	0.10877	-9.40677	5.11616e-21	3.75798e-19
eschColi_CFT073_refSeq_c1018	521.684			-0.992513	0.110651	-8.96975	2.97175e-19	1.86269e-17
eschColi_CFT073_refSeq_c4893	18208.5			-0.991334	0.120894	-8.2	2.40388e-16	1.13007e-14
eschColi_CFT073_refSeq_c3584	1215			-0.988317	0.117541	-8.40828	4.1606e-17	2.12597e-15
eschColi_CFT073_refSeq_c5180	1215			-0.988317	0.117541	-8.40828	4.1606e-17	2.12597e-15
eschColi_CFT073_refSeq_c4870	1845.61			-0.978607	0.203012	-4.82044	1.43244e-06	2.31406e-05
eschColi_CFT073_refSeq_c3587	743.915			-0.963205	0.119132	-8.08522	6.20503e-16	2.75187e-14
eschColi_CFT073_refSeq_c5183	743.915			-0.963205	0.119132	-8.08522	6.20503e-16	2.75187e-14
eschColi_CFT073_refSeq_c3586	1453.44			-0.959448	0.123427	-7.77341	7.63988e-15	3.09613e-13
eschColi_CFT073_refSeq_c5182	1453.44			-0.959448	0.123427	-7.77341	7.63988e-15	3.09613e-13
eschColi_CFT073_refSeq_c3588	1103.97			-0.931206	0.101802	-9.14727	5.83909e-20	3.86614e-18
eschColi_CFT073_refSeq_c5184	1103.97			-0.931206	0.101802	-9.14727	5.83909e-20	3.86614e-18
eschColi_CFT073_refSeq_c1742	5604.34			-0.928999	0.115975	-8.01037	1.14363e-15	5.02451e-14
eschColi_CFT073_refSeq_c5179	3415.88			-0.915259	0.111796	-8.18689	2.68061e-16	1.23544e-14
eschColi_CFT073_refSeq_c4582	2081.52			-0.899766	0.104758	-8.58896	8.77586e-18	4.74199e-16
eschColi_CFT073_refSeq_c4495	511.085			-0.877679	0.124836	-7.03068	2.05523e-12	6.66319e-11
eschColi_CFT073_refSeq_c5188	58734.5			-0.86874	0.202366	-4.29291	1.76347e-05	0.000228377
eschColi_CFT073_refSeq_c0680	71.9626			-0.862443	0.211721	-4.07348	4.63154e-05	0.000558278
eschColi_CFT073_refSeq_c4841	5333.15			-0.848355	0.0781156	-10.8602	1.78275e-27	2.04408e-25
eschColi_CFT073_refSeq_c0240	7267.6			-0.846509	0.124571	-6.79538	1.08029e-11	3.31923e-10
eschColi_CFT073_refSeq_c0004	4790.92			-0.82474	0.085304	-9.66824	4.11396e-22	3.51631e-20
eschColi_CFT073_refSeq_c1077	36.2121			-0.817391	0.239544	-3.41228	0.000644211	0.00538868
eschColi_CFT073_refSeq_c1151	3539.68			-0.798909	0.0769575	-10.3812	3.02045e-25	3.08677e-23
eschColi_CFT073_refSeq_c1726	3879.98			-0.793467	0.0927878	-8.55141	1.2159e-17	6.4954e-16
eschColi_CFT073_refSeq_c1663	457.637			-0.787511	0.122181	-6.44543	1.15272e-10	3.13232e-09
eschColi_CFT073_refSeq_c3182	30.4799			-0.780083	0.240235	-3.24716	0.00116561	0.00885225
eschColi_CFT073_refSeq_c0238	39633.2			-0.774754	0.067368	-11.5003	1.31396e-30	1.93029e-28
eschColi_CFT073_refSeq_c4793	1417.47			-0.762412	0.0814277	-9.36306	7.74595e-21	5.60211e-19
eschColi_CFT073_refSeq_c1124	153.543			-0.75774	0.213675	-3.54622	0.000390796	0.00347942
eschColi_CFT073_refSeq_c0239	4998.66			-0.751493	0.112707	-6.66764	2.59951e-11	7.49711e-10
eschColi_CFT073_refSeq_c4846	5451.25			-0.73055	0.0829655	-8.80547	1.30308e-18	7.65724e-17
eschColi_CFT073_refSeq_c4497	3418.86			-0.724719	0.0949512	-7.63254	2.30172e-14	8.86916e-13
eschColi_CFT073_refSeq_c3232	1605.05			-0.720292	0.0988566	-7.28623	3.18745e-13	1.11822e-11
eschColi_CFT073_refSeq_c3742	5545.08			-0.712844	0.0869895	-8.1946	2.51437e-16	1.1703e-14
eschColi_CFT073_refSeq_c3597	159.817			-0.7116	0.163369	-4.35578	1.32594e-05	0.000179116
eschColi_CFT073_refSeq_c2332	1008.01			-0.707601	0.111292	-6.35808	2.04292e-10	5.39481e-09
eschColi_CFT073_refSeq_c3823	1077.99			-0.703879	0.0918544	-7.66299	1.81658e-14	7.17625e-13
eschColi_CFT073_refSeq_c4693	26805.4			-0.703013	0.0678031	-10.3685	3.45068e-25	3.45142e-23
eschColi_CFT073_refSeq_c2333	3722.88			-0.70095	0.0900375	-7.78509	6.96635e-15	2.8727e-13
eschColi_CFT073_refSeq_c1725	3481.8			-0.700737	0.091567	-7.65273	1.96761e-14	7.70812e-13
eschColi_CFT073_refSeq_c0003	19451			-0.69421	0.083454	-8.31848	8.91002e-17	4.36313e-15
eschColi_CFT073_refSeq_c5345	2583.91			-0.691421	0.123875	-5.58161	2.38301e-08	5.00112e-07
eschColi_CFT073_refSeq_c1242	8678.8			-0.685195	0.0822675	-8.32887	8.16183e-17	4.04966e-15
eschColi_CFT073_refSeq_c4692	8216.31			-0.673916	0.0700077	-9.62631	6.19132e-22	5.10621e-20
eschColi_CFT073_refSeq_c0918	1695.26			-0.668714	0.0842481	-7.93744	2.06398e-15	8.98406e-14
eschColi_CFT073_refSeq_c4334	2290.12			-0.668573	0.104169	-6.41818	1.37916e-10	3.7261e-09
eschColi_CFT073_refSeq_c2551	3902.12			-0.66816	0.0888971	-7.51611	5.64291e-14	2.08877e-12
eschColi_CFT073_refSeq_c4691	360.601			-0.661274	0.134945	-4.90031	9.56862e-07	1.58388e-05
eschColi_CFT073_refSeq_c2548	8951.22			-0.658974	0.0648345	-10.1639	2.8723e-24	2.75565e-22
eschColi_CFT073_refSeq_c1240	6558			-0.656398	0.0694121	-9.45654	3.18311e-21	2.37521e-19
eschColi_CFT073_refSeq_c1878	1298.52			-0.655236	0.129905	-5.04395	4.56029e-07	7.99922e-06
eschColi_CFT073_refSeq_c3104	1229.53			-0.654619	0.212673	-3.07806	0.00208354	0.0141395
eschColi_CFT073_refSeq_c1241	6897.6			-0.654482	0.0670132	-9.76646	1.56833e-22	1.37393e-20
eschColi_CFT073_refSeq_c4970	12847.9			-0.651019	0.192725	-3.37796	0.000730256	0.00595995
eschColi_CFT073_refSeq_c0089	12208.1			-0.65016	0.0651867	-9.97381	1.98458e-23	1.79414e-21
eschColi_CFT073_refSeq_c0767	2196.97			-0.643611	0.103207	-6.2361	4.48622e-10	1.12779e-08
eschColi_CFT073_refSeq_c0867	432.688			-0.640076	0.145709	-4.39285	1.11874e-05	0.000154229
eschColi_CFT073_refSeq_c2331	2020.81			-0.630953	0.101593	-6.21057	5.2792e-10	1.3131e-08
eschColi_CFT073_refSeq_c4204	50.6648			-0.62361	0.230767	-2.70234	0.00688536	0.0375402
eschColi_CFT073_refSeq_c2547	10139.2			-0.612095	0.0678632	-9.01954	1.88877e-19	1.19988e-17
eschColi_CFT073_refSeq_c0005	15134.6			-0.610308	0.0704832	-8.65892	4.76237e-18	2.66523e-16
eschColi_CFT073_refSeq_c3602	293.298			-0.609963	0.142286	-4.28687	1.8121e-05	0.000234029
eschColi_CFT073_refSeq_c3940	1238.34			-0.598084	0.142408	-4.1998	2.67146e-05	0.000337595
eschColi_CFT073_refSeq_c0185	1998.13			-0.596811	0.108933	-5.47869	4.28483e-08	8.68233e-07
eschColi_CFT073_refSeq_c4694	17220.5			-0.596492	0.0617473	-9.66021	4.4493e-22	3.73503e-20
eschColi_CFT073_refSeq_c2752	2638.22			-0.591924	0.103329	-5.72852	1.01309e-08	2.16546e-07
eschColi_CFT073_refSeq_c0523	262.742			-0.588264	0.174359	-3.37386	0.000741225	0.00603674
eschColi_CFT073_refSeq_c2549	9557.49			-0.587682	0.0666492	-8.81754	1.17e-18	7.05153e-17
eschColi_CFT073_refSeq_c1237	2058.03			-0.587197	0.0835038	-7.03199	2.03613e-12	6.64712e-11
eschColi_CFT073_refSeq_c2550	4272.9			-0.584839	0.0740312	-7.8999	2.79131e-15	1.18216e-13
eschColi_CFT073_refSeq_c1243	2544.92			-0.581007	0.0761602	-7.62874	2.37058e-14	9.06024e-13
eschColi_CFT073_refSeq_c4918	5788.19			-0.58066	0.0866406	-6.70194	2.0567e-11	6.0053e-10
eschColi_CFT073_refSeq_c1157	1525.98			-0.577556	0.0904397	-6.38609	1.70177e-10	4.54548e-09
eschColi_CFT073_refSeq_c0186	235.494			-0.575939	0.190582	-3.022	0.0025111	0.0165796
eschColi_CFT073_refSeq_c0820	47575.2			-0.574544	0.0622128	-9.23515	2.5792e-20	1.78307e-18
eschColi_CFT073_refSeq_c4062	32528			-0.571221	0.08446	-6.76321	1.34964e-11	4.01562e-10
eschColi_CFT073_refSeq_c1883	89.2186			-0.569957	0.205135	-2.77846	0.00546179	0.0316986
eschColi_CFT073_refSeq_c1322	1681.83			-0.568458	0.0804611	-7.065	1.60616e-12	5.35501e-11
eschColi_CFT073_refSeq_c1071	258963			-0.567482	0.0614762	-9.23093	2.68305e-20	1.82797e-18
eschColi_CFT073_refSeq_c5405	223.121			-0.565673	0.154926	-3.65123	0.000260982	0.00246361
eschColi_CFT073_refSeq_c0090	6923.65			-0.563983	0.0671571	-8.39797	4.54282e-17	2.29632e-15
eschColi_CFT073_refSeq_c4690	4272.08			-0.56191	0.126085	-4.45658	8.32764e-06	0.000117916
eschColi_CFT073_refSeq_c5344	1069.93			-0.560849	0.135999	-4.12391	3.72493e-05	0.000457204
eschColi_CFT073_refSeq_c1239	179559			-0.559273	0.083737	-6.67892	2.40704e-11	6.98488e-10
eschColi_CFT073_refSeq_c1019	8516.42			-0.559247	0.0625426	-8.94186	3.82681e-19	2.36708e-17
eschColi_CFT073_refSeq_c0087	8051.37			-0.554815	0.0614933	-9.02237	1.84058e-19	1.18528e-17
eschColi_CFT073_refSeq_c0172	584.271			-0.553701	0.127865	-4.33035	1.48872e-05	0.000198257
eschColi_CFT073_refSeq_c2257	125.003			-0.552921	0.18466	-2.99426	0.00275109	0.0178878
eschColi_CFT073_refSeq_c3598	107.556			-0.550359	0.192831	-2.8541	0.0043159	0.0258789
eschColi_CFT073_refSeq_c0091	8835.48			-0.549387	0.0747105	-7.35355	1.93016e-13	6.92646e-12
eschColi_CFT073_refSeq_c2278	2629.81			-0.547811	0.0928321	-5.9011	3.61093e-09	8.00707e-08
eschColi_CFT073_refSeq_c0371	1563.65			-0.545198	0.0829256	-6.57455	4.88015e-11	1.38202e-09
eschColi_CFT073_refSeq_c1244	4708.51			-0.544255	0.0711335	-7.65117	1.99153e-14	7.73735e-13
eschColi_CFT073_refSeq_c0864	681.613			-0.539537	0.112688	-4.78788	1.6855e-06	2.66242e-05
eschColi_CFT073_refSeq_c4247	121.797			-0.533945	0.177321	-3.01118	0.00260232	0.0170859
eschColi_CFT073_refSeq_c2258	435.635			-0.532952	0.14901	-3.57663	0.000348055	0.00316481
eschColi_CFT073_refSeq_c3925	6845.21			-0.532313	0.112375	-4.73692	2.16988e-06	3.37768e-05
eschColi_CFT073_refSeq_c1729	3525.6			-0.5307	0.0890469	-5.95978	2.52571e-09	5.79188e-08
eschColi_CFT073_refSeq_c2849	1489.72			-0.529503	0.088039	-6.01441	1.80545e-09	4.22259e-08
eschColi_CFT073_refSeq_c4245	292.36			-0.520189	0.13427	-3.87419	0.000106981	0.001143
eschColi_CFT073_refSeq_c4596	9605.01			-0.516219	0.0652835	-7.90735	2.62932e-15	1.12367e-13
eschColi_CFT073_refSeq_c1281	126.095			-0.515783	0.188611	-2.73464	0.00624488	0.0351794
eschColi_CFT073_refSeq_c1156	3611			-0.505805	0.0716307	-7.06129	1.64964e-12	5.46123e-11
eschColi_CFT073_refSeq_c4253	4621.98			-0.505555	0.0987315	-5.1205	3.04721e-07	5.46754e-06
eschColi_CFT073_refSeq_c4865	4475.11			-0.504943	0.093594	-5.39503	6.85116e-08	1.36001e-06
eschColi_CFT073_refSeq_c0863	1250.84			-0.504721	0.105488	-4.78465	1.71285e-06	2.69302e-05
eschColi_CFT073_refSeq_c4356	16321.5			-0.504009	0.0861654	-5.84931	4.93603e-09	1.0894e-07
eschColi_CFT073_refSeq_c1730	3296.88			-0.503766	0.0937243	-5.37498	7.65924e-08	1.50653e-06
eschColi_CFT073_refSeq_c2552	4263.48			-0.502414	0.0731943	-6.86412	6.69019e-12	2.09671e-10
eschColi_CFT073_refSeq_c2887	1011.97			-0.49924	0.0964629	-5.17546	2.27353e-07	4.15871e-06
eschColi_CFT073_refSeq_c3919	22475.9			-0.497327	0.0916418	-5.42686	5.73529e-08	1.1473e-06
eschColi_CFT073_refSeq_c3230	2954.9			-0.495451	0.120089	-4.12571	3.69595e-05	0.000454834
eschColi_CFT073_refSeq_c5446	768.548			-0.493491	0.108479	-4.54919	5.3853e-06	7.86221e-05
eschColi_CFT073_refSeq_c4864	6458.11			-0.486214	0.0804676	-6.04236	1.51877e-09	3.56987e-08
eschColi_CFT073_refSeq_c4078	13447			-0.484732	0.0715738	-6.77249	1.26589e-11	3.86397e-10
eschColi_CFT073_refSeq_c0993	17889.7			-0.483765	0.0844493	-5.72847	1.0134e-08	2.16546e-07
eschColi_CFT073_refSeq_c0865	930.676			-0.482902	0.109163	-4.42369	9.70297e-06	0.000134952
eschColi_CFT073_refSeq_c5307	4170.31			-0.482055	0.0808073	-5.9655	2.43893e-09	5.6203e-08
eschColi_CFT073_refSeq_c1245	13815.6			-0.481747	0.0633633	-7.60293	2.89495e-14	1.09751e-12
eschColi_CFT073_refSeq_c4929	4979.07			-0.478376	0.0706449	-6.77156	1.27402e-11	3.86397e-10
eschColi_CFT073_refSeq_c4659	38730.5			-0.477807	0.0671063	-7.12015	1.07813e-12	3.64624e-11
eschColi_CFT073_refSeq_c1323	321.849			-0.475773	0.12765	-3.72717	0.000193645	0.00190445
eschColi_CFT073_refSeq_c2279	832.875			-0.475188	0.120486	-3.94392	8.01587e-05	0.000895074
eschColi_CFT073_refSeq_c4108	287.875			-0.475153	0.140327	-3.38604	0.000709093	0.00581753
eschColi_CFT073_refSeq_c0040	29892.1			-0.474888	0.0631333	-7.52198	5.39515e-14	2.0129e-12
eschColi_CFT073_refSeq_c0041	72356.1			-0.473245	0.0675483	-7.00603	2.45178e-12	7.89441e-11
eschColi_CFT073_refSeq_c0336	479.575			-0.472194	0.113945	-4.14403	3.41255e-05	0.000423282
eschColi_CFT073_refSeq_c5343	332.31			-0.472086	0.156445	-3.01759	0.00254796	0.0167758
eschColi_CFT073_refSeq_c1110	17232.3			-0.471355	0.0599881	-7.85748	3.91933e-15	1.64507e-13
eschColi_CFT073_refSeq_c0822	9162.44			-0.471093	0.0743243	-6.33835	2.32241e-10	6.06535e-09
eschColi_CFT073_refSeq_c0096	818.71			-0.470408	0.0939913	-5.0048	5.59189e-07	9.70018e-06
eschColi_CFT073_refSeq_c4859	11568.4			-0.468312	0.0678936	-6.89773	5.28396e-12	1.66711e-10
eschColi_CFT073_refSeq_c0148	322.212			-0.463642	0.130742	-3.54625	0.000390754	0.00347942
eschColi_CFT073_refSeq_c3839	419.388			-0.458634	0.12054	-3.80481	0.000141911	0.001444
eschColi_CFT073_refSeq_c2546	5525.91			-0.457621	0.0790655	-5.78787	7.12825e-09	1.55138e-07
eschColi_CFT073_refSeq_c3231	1328.73			-0.455219	0.103233	-4.40962	1.03553e-05	0.0001436
eschColi_CFT073_refSeq_c0696	5853.02			-0.451053	0.064025	-7.04495	1.85532e-12	6.09919e-11
eschColi_CFT073_refSeq_c0519	2731.35			-0.449625	0.117948	-3.81206	0.000137811	0.00141452
eschColi_CFT073_refSeq_c5272	145.537			-0.448798	0.169118	-2.65375	0.00796023	0.0419989
eschColi_CFT073_refSeq_c5353	3974.24			-0.447605	0.108459	-4.12695	3.67598e-05	0.000453564
eschColi_CFT073_refSeq_c3576	394.092			-0.446706	0.139858	-3.194	0.00140317	0.0102839
eschColi_CFT073_refSeq_c4357	10935			-0.446694	0.0972206	-4.59464	4.33498e-06	6.38831e-05
eschColi_CFT073_refSeq_c4355	17397.6			-0.441291	0.0800371	-5.51358	3.51597e-08	7.28132e-07
eschColi_CFT073_refSeq_c2850	3244.91			-0.441116	0.0832858	-5.29641	1.18098e-07	2.2477e-06
eschColi_CFT073_refSeq_c2953	2603.69			-0.440295	0.0943872	-4.66477	3.08966e-06	4.71574e-05
eschColi_CFT073_refSeq_c4894	251.189			-0.438747	0.16881	-2.59906	0.00934802	0.0474944
eschColi_CFT073_refSeq_c0806	7744.84			-0.438488	0.0716101	-6.12327	9.16723e-10	2.2214e-08
eschColi_CFT073_refSeq_c3575	1976.11			-0.43659	0.116321	-3.75332	0.000174507	0.00174174
eschColi_CFT073_refSeq_c1658	619			-0.436534	0.111437	-3.91732	8.95382e-05	0.000985759
eschColi_CFT073_refSeq_c0095	3029.01			-0.436213	0.0881007	-4.95131	7.37174e-07	1.2556e-05
eschColi_CFT073_refSeq_c0790	1807.2			-0.433084	0.0824471	-5.25287	1.49743e-07	2.82708e-06
eschColi_CFT073_refSeq_c4917	13136.5			-0.431378	0.0937717	-4.6003	4.21878e-06	6.23663e-05
eschColi_CFT073_refSeq_c4081	45171.3			-0.429812	0.0670042	-6.4147	1.41097e-10	3.79027e-09
eschColi_CFT073_refSeq_c2162	15070.2			-0.428854	0.0754052	-5.68733	1.29044e-08	2.74496e-07
eschColi_CFT073_refSeq_c4361	132009			-0.427183	0.0791828	-5.39489	6.85648e-08	1.36001e-06
eschColi_CFT073_refSeq_c3973	109155			-0.425655	0.0586623	-7.25602	3.98639e-13	1.38815e-11
eschColi_CFT073_refSeq_c0516	10118.2			-0.424508	0.0839034	-5.05948	4.20398e-07	7.42966e-06
eschColi_CFT073_refSeq_c2675	451.699			-0.424032	0.122609	-3.4584	0.000543391	0.00462768
eschColi_CFT073_refSeq_c3412	18132.3			-0.423945	0.0941468	-4.50302	6.69947e-06	9.66079e-05
eschColi_CFT073_refSeq_c2553	8174.94			-0.419895	0.0711256	-5.90357	3.55712e-09	7.96288e-08
eschColi_CFT073_refSeq_c5306	3822.39			-0.419655	0.073047	-5.745	9.19222e-09	1.98223e-07
eschColi_CFT073_refSeq_c4712	237.492			-0.419382	0.141062	-2.97304	0.00294871	0.0186822
eschColi_CFT073_refSeq_c0187	222.042			-0.414641	0.151893	-2.72983	0.0063367	0.035409
eschColi_CFT073_refSeq_c0674	1623.14			-0.413009	0.143738	-2.87333	0.00406165	0.0246055
eschColi_CFT073_refSeq_c4589	847.697			-0.412393	0.0907502	-4.54426	5.51279e-06	8.02341e-05
eschColi_CFT073_refSeq_c3924	20574.6			-0.41196	0.0942711	-4.36995	1.24277e-05	0.000168852
eschColi_CFT073_refSeq_c4358	8048.42			-0.410314	0.101389	-4.04691	5.18985e-05	0.000616098
eschColi_CFT073_refSeq_c4134	5601.15			-0.40891	0.0917273	-4.45789	8.27699e-06	0.000117553
eschColi_CFT073_refSeq_c0527	1045.16			-0.406763	0.104965	-3.87521	0.000106533	0.0011408
eschColi_CFT073_refSeq_c4067	62017.5			-0.40659	0.0934857	-4.34922	1.3662e-05	0.000182977
eschColi_CFT073_refSeq_c2238	13068.6			-0.40609	0.0643103	-6.31454	2.70972e-10	7.03778e-09
eschColi_CFT073_refSeq_c4185	351.357			-0.40371	0.132092	-3.05629	0.00224097	0.0150713
eschColi_CFT073_refSeq_c3054	3378.8			-0.403336	0.0841136	-4.79514	1.62561e-06	2.59051e-05
eschColi_CFT073_refSeq_c1877	1907.82			-0.402469	0.0770966	-5.22032	1.78613e-07	3.34526e-06
eschColi_CFT073_refSeq_c5064	1765.26			-0.401425	0.102814	-3.9044	9.44605e-05	0.0010327
eschColi_CFT073_refSeq_c0072	277.701			-0.400616	0.151649	-2.64174	0.00824819	0.0427977
eschColi_CFT073_refSeq_c0563	277.701			-0.400616	0.151649	-2.64174	0.00824819	0.0427977
eschColi_CFT073_refSeq_c1256	277.701			-0.400616	0.151649	-2.64174	0.00824819	0.0427977
eschColi_CFT073_refSeq_c1427	277.701			-0.400616	0.151649	-2.64174	0.00824819	0.0427977
eschColi_CFT073_refSeq_c2334	277.701			-0.400616	0.151649	-2.64174	0.00824819	0.0427977
eschColi_CFT073_refSeq_c2639	277.701			-0.400616	0.151649	-2.64174	0.00824819	0.0427977
eschColi_CFT073_refSeq_c3468	277.701			-0.400616	0.151649	-2.64174	0.00824819	0.0427977
eschColi_CFT073_refSeq_c5469	277.701			-0.400616	0.151649	-2.64174	0.00824819	0.0427977
eschColi_CFT073_refSeq_c4186	2089.68			-0.399723	0.0810138	-4.93401	8.0558e-07	1.35736e-05
eschColi_CFT073_refSeq_c5174	3177.69			-0.399178	0.0854986	-4.66882	3.02928e-06	4.63865e-05
eschColi_CFT073_refSeq_c1994	2682.3			-0.397571	0.116925	-3.40023	0.000673285	0.00558221
eschColi_CFT073_refSeq_c1100	1341.09			-0.394354	0.0946917	-4.16461	3.11887e-05	0.000391745
eschColi_CFT073_refSeq_c4061	140975			-0.393738	0.0811552	-4.85166	1.22429e-06	2.01046e-05
eschColi_CFT073_refSeq_c4660	43646.1			-0.392915	0.0798812	-4.91874	8.71016e-07	1.452e-05
eschColi_CFT073_refSeq_c0801	67262.1			-0.392881	0.0625596	-6.2801	3.38364e-10	8.73982e-09
eschColi_CFT073_refSeq_c0789	1474.52			-0.392428	0.0972423	-4.03557	5.44701e-05	0.000640751
eschColi_CFT073_refSeq_c0805	18634.9			-0.390764	0.0767499	-5.09139	3.55447e-07	6.35345e-06
eschColi_CFT073_refSeq_c2448	734.495			-0.390183	0.123403	-3.16186	0.00156763	0.011251
eschColi_CFT073_refSeq_c0796	30263.1			-0.389872	0.0576312	-6.76495	1.33353e-11	3.99293e-10
eschColi_CFT073_refSeq_c0900	46801.7			-0.388137	0.0837521	-4.63436	3.58045e-06	5.41212e-05
eschColi_CFT073_refSeq_c1159	3746.28			-0.38774	0.112468	-3.44755	0.000565688	0.00480018
eschColi_CFT073_refSeq_c3480	786.668			-0.387695	0.10273	-3.77393	0.000160693	0.0016107
eschColi_CFT073_refSeq_c0802	22933.6			-0.385506	0.0615983	-6.25839	3.88981e-10	9.99235e-09
eschColi_CFT073_refSeq_c4915	28659.6			-0.385308	0.0700022	-5.50422	3.708e-08	7.64531e-07
eschColi_CFT073_refSeq_c4944	90483.5			-0.384846	0.0852954	-4.51192	6.42432e-06	9.29253e-05
eschColi_CFT073_refSeq_c0825	22716.8			-0.383238	0.0895862	-4.27787	1.88688e-05	0.000242356
eschColi_CFT073_refSeq_c0798	25764.3			-0.382669	0.0890264	-4.29837	1.72057e-05	0.000224677
eschColi_CFT073_refSeq_c3689	1855.45			-0.382375	0.0797382	-4.79539	1.62362e-06	2.59051e-05
eschColi_CFT073_refSeq_c3482	2069.98			-0.381846	0.103931	-3.67402	0.000238765	0.00228137
eschColi_CFT073_refSeq_c3014	2652.73			-0.381415	0.0741552	-5.14346	2.69724e-07	4.89565e-06
eschColi_CFT073_refSeq_c3582	14737.7			-0.380742	0.0795264	-4.78762	1.68773e-06	2.66242e-05
eschColi_CFT073_refSeq_c4141	376.95			-0.380247	0.134852	-2.81973	0.00480646	0.0284216
eschColi_CFT073_refSeq_c2222	4513.75			-0.378736	0.0653221	-5.79797	6.7121e-09	1.46761e-07
eschColi_CFT073_refSeq_c3847	14682.4			-0.377398	0.0720748	-5.23621	1.63909e-07	3.08214e-06
eschColi_CFT073_refSeq_c2690	543.821			-0.376351	0.105815	-3.5567	0.000375544	0.00337559
eschColi_CFT073_refSeq_c4919	13456.7			-0.373788	0.099797	-3.74548	0.000180049	0.00178568
eschColi_CFT073_refSeq_c0140	6464.11			-0.372579	0.0662067	-5.62751	1.82829e-08	3.85417e-07
eschColi_CFT073_refSeq_c0241	708.166			-0.371562	0.0992389	-3.74412	0.000181026	0.00179159
eschColi_CFT073_refSeq_c4244	228.708			-0.370763	0.142996	-2.59281	0.00951944	0.048171
eschColi_CFT073_refSeq_c4293	9099.87			-0.370504	0.130608	-2.83677	0.00455719	0.027187
eschColi_CFT073_refSeq_c3528	52543.5			-0.369927	0.101584	-3.64159	0.00027096	0.00254248
eschColi_CFT073_refSeq_c3098	33293.6			-0.368591	0.0595263	-6.19207	5.93807e-10	1.4692e-08
eschColi_CFT073_refSeq_c4080	112011			-0.367967	0.0690332	-5.3303	9.80531e-08	1.90474e-06
eschColi_CFT073_refSeq_c1757	38548.7			-0.367763	0.0761705	-4.82816	1.37797e-06	2.24147e-05
eschColi_CFT073_refSeq_c0685	1266.05			-0.366855	0.0825879	-4.442	8.91259e-06	0.00012582
eschColi_CFT073_refSeq_c4088	46730.5			-0.365613	0.0955485	-3.82647	0.000129993	0.00135198
eschColi_CFT073_refSeq_c4214	435.173			-0.364706	0.118971	-3.06549	0.00217311	0.014699
eschColi_CFT073_refSeq_c0147	85747.9			-0.364621	0.0612613	-5.95191	2.65036e-09	6.019e-08
eschColi_CFT073_refSeq_c4246	405.682			-0.363428	0.118075	-3.07794	0.00208438	0.0141395
eschColi_CFT073_refSeq_c0679	333.96			-0.363215	0.132535	-2.74051	0.00613441	0.0347549
eschColi_CFT073_refSeq_c4086	60044.3			-0.363022	0.0874106	-4.15306	3.28052e-05	0.000409064
eschColi_CFT073_refSeq_c2877	1373.29			-0.362628	0.098487	-3.68199	0.00023142	0.00223417
eschColi_CFT073_refSeq_c4863	8490.5			-0.362334	0.0612102	-5.9195	3.2292e-09	7.26339e-08
eschColi_CFT073_refSeq_c4064	34645.6			-0.36173	0.0862446	-4.19423	2.73795e-05	0.00034507
eschColi_CFT073_refSeq_c4084	115033			-0.360374	0.0728299	-4.94816	7.49185e-07	1.27145e-05
eschColi_CFT073_refSeq_c4976	25994.5			-0.360111	0.0576608	-6.24532	4.2292e-10	1.06959e-08
eschColi_CFT073_refSeq_c2139	1088.31			-0.358813	0.10689	-3.35685	0.000788358	0.00631358
eschColi_CFT073_refSeq_c1246	9444.34			-0.358334	0.0723608	-4.95205	7.34369e-07	1.25537e-05
eschColi_CFT073_refSeq_c4042	1131.62			-0.355577	0.133351	-2.66646	0.00766537	0.0407635
eschColi_CFT073_refSeq_c5403	529.279			-0.354502	0.118887	-2.98183	0.00286534	0.0184016
eschColi_CFT073_refSeq_c3824	738.439			-0.353917	0.114388	-3.094	0.00197476	0.0135523
eschColi_CFT073_refSeq_c5402	619.065			-0.353819	0.109144	-3.24177	0.00118792	0.008978
eschColi_CFT073_refSeq_c1516	31823.1			-0.353083	0.0592561	-5.95859	2.54427e-09	5.80612e-08
eschColi_CFT073_refSeq_c0598	4803.17			-0.353042	0.0848208	-4.16221	3.15183e-05	0.000394062
eschColi_CFT073_refSeq_c3313	1149.95			-0.350745	0.092183	-3.80487	0.000141876	0.001444
eschColi_CFT073_refSeq_c4878	1562.86			-0.350434	0.100684	-3.48055	0.00050039	0.0042864
eschColi_CFT073_refSeq_c1049	203691			-0.350218	0.0782838	-4.4737	7.68781e-06	0.000109849
eschColi_CFT073_refSeq_c5263	13085.4			-0.349523	0.0620442	-5.63346	1.76632e-08	3.74029e-07
eschColi_CFT073_refSeq_c4658	58621.4			-0.349199	0.0738644	-4.72757	2.27226e-06	3.51378e-05
eschColi_CFT073_refSeq_c0609	502.214			-0.347901	0.111458	-3.12136	0.0018002	0.0125934
eschColi_CFT073_refSeq_c2869	5700.26			-0.347894	0.0864817	-4.02274	5.75242e-05	0.000667707
eschColi_CFT073_refSeq_c3801	3249.24			-0.347103	0.0727383	-4.77194	1.82458e-06	2.85912e-05
eschColi_CFT073_refSeq_c4709	826.994			-0.346915	0.0965936	-3.59149	0.000328797	0.00301889
eschColi_CFT073_refSeq_c1676	8330.42			-0.346308	0.0692666	-4.99964	5.74382e-07	9.9271e-06
eschColi_CFT073_refSeq_c2223	16240.8			-0.344671	0.0678528	-5.07969	3.78058e-07	6.73201e-06
eschColi_CFT073_refSeq_c1793	1372.21			-0.343758	0.119796	-2.86953	0.0041108	0.0248073
eschColi_CFT073_refSeq_c2633	328.314			-0.34351	0.127636	-2.69134	0.00711664	0.0384986
eschColi_CFT073_refSeq_c0791	4570.84			-0.343161	0.0681062	-5.03861	4.68922e-07	8.16446e-06
eschColi_CFT073_refSeq_c4111	256754			-0.343083	0.0581385	-5.90114	3.61008e-09	8.00707e-08
eschColi_CFT073_refSeq_c2998	1219.61			-0.342802	0.0907505	-3.77741	0.000158466	0.00159177
eschColi_CFT073_refSeq_c4786	2137.71			-0.341547	0.0927756	-3.68144	0.000231924	0.00223417
eschColi_CFT073_refSeq_c2962	938.276			-0.34131	0.0977643	-3.49116	0.000480936	0.00417137
eschColi_CFT073_refSeq_c3485	6862.8			-0.340884	0.115728	-2.94558	0.00322355	0.0201783
eschColi_CFT073_refSeq_c3120	9254.27			-0.340411	0.0633775	-5.37117	7.82276e-08	1.53228e-06
eschColi_CFT073_refSeq_c1995	4970.84			-0.339405	0.111568	-3.04213	0.00234914	0.0156643
eschColi_CFT073_refSeq_c4083	6154.26			-0.338841	0.0835217	-4.05693	4.97224e-05	0.000594771
eschColi_CFT073_refSeq_c5081	2672.13			-0.336868	0.0773966	-4.35249	1.34602e-05	0.000180789
eschColi_CFT073_refSeq_c3974	37184.5			-0.335692	0.0770256	-4.35819	1.31145e-05	0.00017767
eschColi_CFT073_refSeq_c0749	20692			-0.335493	0.0871777	-3.84838	0.000118902	0.00125046
eschColi_CFT073_refSeq_c4916	10218.8			-0.334797	0.0723221	-4.62925	3.66999e-06	5.52969e-05
eschColi_CFT073_refSeq_c0456	3524.36			-0.334763	0.0807576	-4.14528	3.39403e-05	0.000422099
eschColi_CFT073_refSeq_c4113	35510.4			-0.334473	0.0681199	-4.91007	9.10454e-07	1.51238e-05
eschColi_CFT073_refSeq_c0018	39027.5			-0.33431	0.123838	-2.69957	0.00694291	0.0376866
eschColi_CFT073_refSeq_c0919	1026.04			-0.333484	0.0881568	-3.78285	0.000155045	0.00156074
eschColi_CFT073_refSeq_c4972	2630.23			-0.333277	0.0774079	-4.30546	1.66636e-05	0.000219428
eschColi_CFT073_refSeq_c1517	16169.6			-0.332747	0.0638994	-5.20735	1.91552e-07	3.57335e-06
eschColi_CFT073_refSeq_c2534	5474.19			-0.332283	0.0922434	-3.60224	0.000315487	0.00291949
eschColi_CFT073_refSeq_c2183	1827.13			-0.331816	0.077047	-4.30667	1.65731e-05	0.000218848
eschColi_CFT073_refSeq_c4112	376028			-0.330034	0.0715035	-4.61563	3.91902e-06	5.84867e-05
eschColi_CFT073_refSeq_c0826	11632.5			-0.329425	0.0615027	-5.35628	8.49544e-08	1.65714e-06
eschColi_CFT073_refSeq_c5031	3633.33			-0.328991	0.112775	-2.91724	0.00353141	0.0217578
eschColi_CFT073_refSeq_c3314	1938.44			-0.327428	0.0959893	-3.41109	0.000647032	0.00540266
eschColi_CFT073_refSeq_c3920	25156.6			-0.325906	0.0850838	-3.83041	0.000127929	0.00133643
eschColi_CFT073_refSeq_c3053	1383.9			-0.325494	0.0885605	-3.67539	0.00023749	0.00227381
eschColi_CFT073_refSeq_c2112	12863.2			-0.325104	0.073295	-4.43556	9.18338e-06	0.000128869
eschColi_CFT073_refSeq_c2943	907.916			-0.324956	0.0895347	-3.62939	0.00028409	0.00266038
eschColi_CFT073_refSeq_c2851	21184			-0.324757	0.0726855	-4.46797	7.8965e-06	0.000112489
eschColi_CFT073_refSeq_c5218	2148.64			-0.324138	0.0807528	-4.01395	5.971e-05	0.000691371
eschColi_CFT073_refSeq_c0834	1303.17			-0.322154	0.084657	-3.8054	0.000141573	0.001444
eschColi_CFT073_refSeq_c3520	22058.7			-0.321639	0.0604118	-5.3241	1.01452e-07	1.95462e-06
eschColi_CFT073_refSeq_c0205	33449.7			-0.321512	0.065209	-4.93049	8.20229e-07	1.37221e-05
eschColi_CFT073_refSeq_c1657	1413.8			-0.320848	0.090412	-3.54873	0.000387092	0.00346613
eschColi_CFT073_refSeq_c1821	1184.73			-0.319578	0.119778	-2.66809	0.00762847	0.0406132
eschColi_CFT073_refSeq_c0817	1645.21			-0.319066	0.0830718	-3.84085	0.000122609	0.00128658
eschColi_CFT073_refSeq_c4696	52447.2			-0.317904	0.110361	-2.88057	0.00396957	0.0241722
eschColi_CFT073_refSeq_c3320	1753.11			-0.317807	0.0827785	-3.83925	0.000123411	0.00129211
eschColi_CFT073_refSeq_c3783	6883.48			-0.31741	0.0748388	-4.24124	2.22284e-05	0.000283186
eschColi_CFT073_refSeq_c4066	8946.94			-0.314307	0.09857	-3.18867	0.00142928	0.010401
eschColi_CFT073_refSeq_c0803	59513.4			-0.314283	0.0655866	-4.79188	1.65225e-06	2.62406e-05
eschColi_CFT073_refSeq_c5255	10789.5			-0.313998	0.0853177	-3.68034	0.000232919	0.00223917
eschColi_CFT073_refSeq_c3741	1744.84			-0.313883	0.0767515	-4.08961	4.32104e-05	0.000523536
eschColi_CFT073_refSeq_c4444	4020.48			-0.313525	0.0794696	-3.94522	7.97282e-05	0.000892386
eschColi_CFT073_refSeq_c3740	789.717			-0.313316	0.0956487	-3.27569	0.00105402	0.00813624
eschColi_CFT073_refSeq_c1560	185798			-0.31243	0.0825863	-3.78308	0.000154902	0.00156074
eschColi_CFT073_refSeq_c1093	581568			-0.311687	0.061431	-5.07378	3.89987e-07	6.91822e-06
eschColi_CFT073_refSeq_c3991	22230.4			-0.31136	0.0841228	-3.70125	0.000214541	0.00208811
eschColi_CFT073_refSeq_c3112	1099.27			-0.310991	0.0952876	-3.2637	0.00109966	0.00841936
eschColi_CFT073_refSeq_c2051	999.452			-0.308949	0.10772	-2.86809	0.00412961	0.0248888
eschColi_CFT073_refSeq_c1361	11152.1			-0.307914	0.0772423	-3.98634	6.7101e-05	0.00076937
eschColi_CFT073_refSeq_c0812	2455.24			-0.307614	0.0878217	-3.50271	0.000460553	0.0040168
eschColi_CFT073_refSeq_c1075	10999			-0.307361	0.060977	-5.04061	4.64056e-07	8.10976e-06
eschColi_CFT073_refSeq_c0693	58500.3			-0.304981	0.0678365	-4.49583	6.92995e-06	9.93222e-05
eschColi_CFT073_refSeq_c4478	1773.5			-0.304846	0.113028	-2.69709	0.00699483	0.0378833
eschColi_CFT073_refSeq_c3128	49527			-0.304548	0.0753578	-4.04136	5.31427e-05	0.000627698
eschColi_CFT073_refSeq_c0883	856.25			-0.3037	0.116074	-2.61644	0.00888529	0.0456999
eschColi_CFT073_refSeq_c0037	1620.7			-0.301595	0.0949911	-3.17498	0.00149849	0.0108376
eschColi_CFT073_refSeq_c5258	28525.4			-0.299297	0.0752767	-3.97595	7.00975e-05	0.00079789
eschColi_CFT073_refSeq_c0580	18555.6			-0.298697	0.0786788	-3.79641	0.000146806	0.00149057
eschColi_CFT073_refSeq_c3947	10235.3			-0.298663	0.0674829	-4.42576	9.61051e-06	0.000134062
eschColi_CFT073_refSeq_c2718	3978.39			-0.297953	0.0972871	-3.06262	0.00219412	0.0147985
eschColi_CFT073_refSeq_c1295	1819.07			-0.29622	0.082325	-3.59818	0.000320456	0.00295965
eschColi_CFT073_refSeq_c2251	3009.22			-0.295673	0.0888462	-3.32792	0.000874979	0.00690147
eschColi_CFT073_refSeq_c0800	4687.3			-0.295653	0.0903802	-3.27122	0.00107085	0.00823906
eschColi_CFT073_refSeq_c3929	55583.1			-0.2955	0.0757947	-3.8987	9.67119e-05	0.00105241
eschColi_CFT073_refSeq_c4248	650.884			-0.295087	0.110891	-2.66105	0.00778975	0.0412383
eschColi_CFT073_refSeq_c4229	1574.06			-0.294642	0.0870918	-3.38312	0.000716672	0.00586947
eschColi_CFT073_refSeq_c1873	1611.53			-0.293946	0.104965	-2.80043	0.00510343	0.0298398
eschColi_CFT073_refSeq_c2225	3520.69			-0.293697	0.0881156	-3.33309	0.000858876	0.00680873
eschColi_CFT073_refSeq_c3122	23002.6			-0.293213	0.0758044	-3.86802	0.000109721	0.00116961
eschColi_CFT073_refSeq_c4663	40920.2			-0.292662	0.0614612	-4.76173	1.91944e-06	2.99777e-05
eschColi_CFT073_refSeq_c1969	591.239			-0.290775	0.112105	-2.59376	0.00949329	0.0480905
eschColi_CFT073_refSeq_c0142	48619.5			-0.290754	0.0655102	-4.4383	9.06726e-06	0.00012762
eschColi_CFT073_refSeq_c5259	18990.3			-0.290498	0.0714559	-4.06541	4.7948e-05	0.000575009
eschColi_CFT073_refSeq_c4057	119385			-0.289491	0.0629087	-4.60176	4.18941e-06	6.21275e-05
eschColi_CFT073_refSeq_c1513	996.628			-0.289218	0.0931458	-3.105	0.00190279	0.0131932
eschColi_CFT073_refSeq_c3129	28179			-0.288626	0.0783993	-3.68149	0.000231879	0.00223417
eschColi_CFT073_refSeq_c3688	2818.39			-0.288262	0.0807365	-3.5704	0.000356434	0.00321611
eschColi_CFT073_refSeq_c3854	712.534			-0.287319	0.110123	-2.60906	0.00907904	0.0464424
eschColi_CFT073_refSeq_c2961	1101.04			-0.2873	0.0909271	-3.15967	0.00157946	0.0113168
eschColi_CFT073_refSeq_c2872	2084.09			-0.286915	0.0864528	-3.31875	0.000904227	0.00709644
eschColi_CFT073_refSeq_c2750	1619.14			-0.286668	0.0960433	-2.98478	0.00283782	0.0182748
eschColi_CFT073_refSeq_c0831	15880.1			-0.286046	0.0653796	-4.37516	1.21344e-05	0.000165825
eschColi_CFT073_refSeq_c0885	10366.8			-0.285917	0.0905519	-3.15749	0.00159132	0.0113308
eschColi_CFT073_refSeq_c4069	62041.6			-0.284804	0.0935991	-3.04281	0.00234381	0.0156509
eschColi_CFT073_refSeq_c2027	3216.03			-0.284487	0.101382	-2.80608	0.00501478	0.0294186
eschColi_CFT073_refSeq_c0518	18162.7			-0.284079	0.0758065	-3.74742	0.00017866	0.00177941
eschColi_CFT073_refSeq_c3784	11880.7			-0.283977	0.068914	-4.12075	3.77645e-05	0.000461119
eschColi_CFT073_refSeq_c5078	709.177			-0.283856	0.0973814	-2.91489	0.00355817	0.021894
eschColi_CFT073_refSeq_c4089	27706.9			-0.282247	0.0713068	-3.9582	7.55164e-05	0.000855428
eschColi_CFT073_refSeq_c0156	1282.27			-0.281959	0.0825033	-3.41755	0.000631877	0.00529493
eschColi_CFT073_refSeq_c2873	1588.85			-0.280301	0.106633	-2.62866	0.0085723	0.044284
eschColi_CFT073_refSeq_c0819	6650.12			-0.279579	0.0715416	-3.90793	9.30914e-05	0.0010201
eschColi_CFT073_refSeq_c1963	2670.72			-0.278623	0.103678	-2.68739	0.00720129	0.0388226
eschColi_CFT073_refSeq_c4058	47446			-0.276761	0.0669895	-4.13141	3.60546e-05	0.000446034
eschColi_CFT073_refSeq_c1382	800.353			-0.276495	0.0949413	-2.91227	0.00358814	0.021992
eschColi_CFT073_refSeq_c0862	3147.18			-0.276088	0.089107	-3.09839	0.00194575	0.0133923
eschColi_CFT073_refSeq_c0735	1187.39			-0.275812	0.0849999	-3.24485	0.00117512	0.00889572
eschColi_CFT073_refSeq_c4661	58957.3			-0.275583	0.0708966	-3.88711	0.000101445	0.00109883
eschColi_CFT073_refSeq_c3035	3628.73			-0.2749	0.0881159	-3.11975	0.00181004	0.0126247
eschColi_CFT073_refSeq_c4060	72728.5			-0.274294	0.0712126	-3.85176	0.000117273	0.00124167
eschColi_CFT073_refSeq_c5256	8181.06			-0.274287	0.0625326	-4.38631	1.15292e-05	0.000158013
eschColi_CFT073_refSeq_c0032	1637.25			-0.274229	0.103369	-2.65292	0.00797984	0.0420081
eschColi_CFT073_refSeq_c4885	2902.51			-0.274104	0.0872049	-3.14322	0.00167098	0.0118302
eschColi_CFT073_refSeq_c2224	5206.68			-0.273445	0.0794032	-3.44375	0.000573711	0.00485949
eschColi_CFT073_refSeq_c4071	36859.3			-0.272278	0.09083	-2.99766	0.00272058	0.0177139
eschColi_CFT073_refSeq_c1026	26912.9			-0.270786	0.0680937	-3.97666	6.98899e-05	0.000797457
eschColi_CFT073_refSeq_c4219	13877.4			-0.27001	0.062849	-4.29617	1.73771e-05	0.000226288
eschColi_CFT073_refSeq_c3570	17544.3			-0.269236	0.0744425	-3.6167	0.000298387	0.00277217
eschColi_CFT073_refSeq_c3725	2568.66			-0.268303	0.0805135	-3.3324	0.000861002	0.00681409
eschColi_CFT073_refSeq_c1204	4999.09			-0.267467	0.0911836	-2.93327	0.00335408	0.0208565
eschColi_CFT073_refSeq_c0610	1384.49			-0.267409	0.0856125	-3.12348	0.00178728	0.0125403
eschColi_CFT073_refSeq_c2348	34212			-0.267152	0.0797713	-3.34897	0.000811127	0.00647386
eschColi_CFT073_refSeq_c2773	10984.1			-0.266199	0.0858811	-3.09962	0.00193768	0.0133563
eschColi_CFT073_refSeq_c2791	2231.68			-0.265369	0.0894779	-2.96575	0.00301946	0.019002
eschColi_CFT073_refSeq_c5342	11599.9			-0.264374	0.0838137	-3.15431	0.00160879	0.0114243
eschColi_CFT073_refSeq_c1924	1225.02			-0.264132	0.0886493	-2.97952	0.00288701	0.0184776
eschColi_CFT073_refSeq_c3967	813.63			-0.263732	0.100893	-2.61399	0.0089492	0.0458781
eschColi_CFT073_refSeq_c0840	1594.07			-0.263547	0.0814461	-3.23585	0.00121282	0.00912236
eschColi_CFT073_refSeq_c4343	3620.46			-0.263228	0.0811135	-3.24518	0.00117378	0.00889572
eschColi_CFT073_refSeq_c0613	4807.91			-0.262888	0.0790728	-3.32463	0.000885367	0.00697171
eschColi_CFT073_refSeq_c3131	6888.31			-0.262464	0.0798911	-3.28527	0.00101885	0.00792986
eschColi_CFT073_refSeq_c0524	1973.63			-0.261512	0.0777067	-3.36537	0.000764403	0.00615318
eschColi_CFT073_refSeq_c0145	56858			-0.259896	0.0746107	-3.48336	0.000495161	0.00427111
eschColi_CFT073_refSeq_c1973	2784.15			-0.259809	0.0934831	-2.77921	0.00544906	0.0316638
eschColi_CFT073_refSeq_c0868	1480.11			-0.259181	0.0890215	-2.91144	0.00359767	0.0220217
eschColi_CFT073_refSeq_c4731	771.74			-0.258828	0.0995959	-2.59879	0.00935542	0.0474944
eschColi_CFT073_refSeq_c5305	1914.43			-0.258601	0.0880411	-2.93727	0.00331112	0.020644
eschColi_CFT073_refSeq_c3056	14306.4			-0.258172	0.0704786	-3.66312	0.000249161	0.00237588
eschColi_CFT073_refSeq_c4091	80788.2			-0.258165	0.0841922	-3.06638	0.00216666	0.0146765
eschColi_CFT073_refSeq_c4092	121846			-0.257529	0.0806766	-3.19211	0.00141239	0.010294
eschColi_CFT073_refSeq_c4176	13446.2			-0.255841	0.0720371	-3.55152	0.000383014	0.00343617
eschColi_CFT073_refSeq_c4079	32372.2			-0.255627	0.0700886	-3.6472	0.000265115	0.00249761
eschColi_CFT073_refSeq_c0432	15872.8			-0.255561	0.0634706	-4.02645	5.66264e-05	0.000660547
eschColi_CFT073_refSeq_c1380	1317.03			-0.255551	0.0811692	-3.14837	0.00164181	0.0116413
eschColi_CFT073_refSeq_c0551	28588.5			-0.254935	0.0590492	-4.31734	1.57923e-05	0.000209125
eschColi_CFT073_refSeq_c1395	1033.88			-0.253721	0.0943675	-2.68865	0.00717412	0.0387205
eschColi_CFT073_refSeq_c0813	8670.87			-0.252327	0.0638782	-3.95013	7.81091e-05	0.000876351
eschColi_CFT073_refSeq_c1656	2399.06			-0.251802	0.0786848	-3.20014	0.00137362	0.0100897
eschColi_CFT073_refSeq_c1353	32178			-0.251614	0.0741917	-3.3914	0.000695358	0.00572483
eschColi_CFT073_refSeq_c2960	2538.52			-0.250669	0.0701248	-3.57461	0.000350749	0.00317702
eschColi_CFT073_refSeq_c0836	7259.61			-0.250622	0.0661368	-3.78945	0.000150983	0.00152639
eschColi_CFT073_refSeq_c3961	3651.18			-0.250583	0.0779837	-3.21328	0.00131229	0.00977665
eschColi_CFT073_refSeq_c4945	132538			-0.24928	0.0672611	-3.70615	0.000210438	0.00205242
eschColi_CFT073_refSeq_c0792	3796.32			-0.249044	0.0694715	-3.58484	0.00033729	0.00307884
eschColi_CFT073_refSeq_c1774	2468.37			-0.248766	0.0768895	-3.23537	0.00121487	0.00912317
eschColi_CFT073_refSeq_c0912	1249.35			-0.248635	0.0908748	-2.73602	0.00621879	0.0350955
eschColi_CFT073_refSeq_c0149	11291.3			-0.248232	0.0622058	-3.99049	6.59356e-05	0.000759714
eschColi_CFT073_refSeq_c0833	1687.79			-0.248157	0.0785485	-3.15928	0.00158161	0.0113168
eschColi_CFT073_refSeq_c2875	10890.5			-0.246432	0.0611729	-4.02845	5.61451e-05	0.000656563
eschColi_CFT073_refSeq_c1842	937.877			-0.246431	0.0935113	-2.6353	0.00840627	0.0435698
eschColi_CFT073_refSeq_c0663	2614.81			-0.246239	0.0731287	-3.3672	0.000759348	0.0061335
eschColi_CFT073_refSeq_c4056	193933			-0.246176	0.066916	-3.67889	0.000234255	0.00224742
eschColi_CFT073_refSeq_c4771	1485.17			-0.246128	0.0818287	-3.00785	0.00263106	0.0172025
eschColi_CFT073_refSeq_c0517	6948.25			-0.246014	0.0642472	-3.82917	0.000128575	0.0013402
eschColi_CFT073_refSeq_c2838	11525.3			-0.245322	0.070327	-3.48831	0.000486085	0.00420826
eschColi_CFT073_refSeq_c4429	3190.68			-0.243938	0.0731452	-3.33498	0.000853048	0.00677395
eschColi_CFT073_refSeq_c0150	12154.9			-0.243241	0.0614673	-3.95724	7.58205e-05	0.000856808
eschColi_CFT073_refSeq_c5475	2629.63			-0.242628	0.0761786	-3.18499	0.00144758	0.0105016
eschColi_CFT073_refSeq_c1014	1327.55			-0.242484	0.0844222	-2.87228	0.00407525	0.024656
eschColi_CFT073_refSeq_c2280	12170.8			-0.242376	0.063507	-3.81652	0.00013535	0.00140093
eschColi_CFT073_refSeq_c0830	8174.07			-0.242189	0.0650825	-3.72127	0.000198226	0.00194543
eschColi_CFT073_refSeq_c4509	6558.25			-0.242033	0.0714646	-3.38675	0.000707258	0.00581262
eschColi_CFT073_refSeq_c4664	23394.4			-0.241833	0.0622946	-3.88208	0.000103567	0.00111157
eschColi_CFT073_refSeq_c2846	2215.04			-0.241207	0.0881299	-2.73694	0.00620129	0.0350388
eschColi_CFT073_refSeq_c3470	9333.64			-0.2411	0.0754916	-3.19374	0.00140444	0.0102839
eschColi_CFT073_refSeq_c1099	1850.09			-0.240579	0.0878302	-2.73913	0.00616015	0.0348482
eschColi_CFT073_refSeq_c0835	1554.25			-0.240076	0.0803099	-2.98937	0.00279554	0.0181111
eschColi_CFT073_refSeq_c2291	9910.82			-0.239921	0.0681055	-3.52279	0.000427034	0.00375934
eschColi_CFT073_refSeq_c3253	5765.78			-0.239755	0.0639928	-3.74659	0.000179258	0.00178159
eschColi_CFT073_refSeq_c4155	1949.98			-0.239391	0.0777534	-3.07885	0.00207799	0.014137
eschColi_CFT073_refSeq_c2230	8476.7			-0.238974	0.0786264	-3.03936	0.00237078	0.0157862
eschColi_CFT073_refSeq_c0020	8795.11			-0.238877	0.0730555	-3.2698	0.00107623	0.00825341
eschColi_CFT073_refSeq_c1082	3753.13			-0.238345	0.0767146	-3.10691	0.00189055	0.0131471
eschColi_CFT073_refSeq_c0555	21535.6			-0.238209	0.0689378	-3.45542	0.000549444	0.00467077
eschColi_CFT073_refSeq_c4090	55454.2			-0.237636	0.0863221	-2.7529	0.00590705	0.033906
eschColi_CFT073_refSeq_c2082	17708.9			-0.237612	0.0656892	-3.61722	0.000297784	0.00277205
eschColi_CFT073_refSeq_c2797	13724.5			-0.23759	0.0607654	-3.90995	9.23156e-05	0.00101396
eschColi_CFT073_refSeq_c2226	11601.1			-0.236965	0.0677437	-3.49796	0.00046883	0.00408143
eschColi_CFT073_refSeq_c3251	6483.66			-0.236601	0.0677222	-3.4937	0.000476374	0.00413943
eschColi_CFT073_refSeq_c4941	144160			-0.236319	0.0658996	-3.58604	0.000335732	0.00307438
eschColi_CFT073_refSeq_c3057	4785.7			-0.235845	0.0688054	-3.42772	0.000608674	0.00511874
eschColi_CFT073_refSeq_c1509	2338.85			-0.235725	0.0724816	-3.2522	0.00114516	0.00871098
eschColi_CFT073_refSeq_c0804	39910.8			-0.235629	0.0744602	-3.1645	0.00155351	0.0111838
eschColi_CFT073_refSeq_c4073	31263.6			-0.235361	0.0706921	-3.32938	0.000870383	0.00687676
eschColi_CFT073_refSeq_c4217	8015.9			-0.23469	0.0746858	-3.14236	0.00167589	0.0118472
eschColi_CFT073_refSeq_c2543	4418.32			-0.234589	0.0728279	-3.22114	0.00127683	0.00954274
eschColi_CFT073_refSeq_c4595	1211.23			-0.233769	0.087784	-2.66301	0.0077446	0.0410455
eschColi_CFT073_refSeq_c0818	2982.05			-0.233419	0.0772376	-3.02209	0.00251038	0.0165796
eschColi_CFT073_refSeq_c1389	7269.42			-0.232966	0.0683958	-3.40615	0.000658867	0.00548201
eschColi_CFT073_refSeq_c4722	2906.57			-0.232295	0.0778479	-2.98396	0.00284541	0.0182986
eschColi_CFT073_refSeq_c1027	27536.1			-0.232085	0.0654371	-3.54668	0.00039012	0.00347942
eschColi_CFT073_refSeq_c3796	3254.03			-0.231905	0.0752198	-3.08303	0.00204904	0.0140008
eschColi_CFT073_refSeq_c0793	1641.57			-0.230131	0.0845073	-2.7232	0.00646522	0.03592
eschColi_CFT073_refSeq_c0651	7044.73			-0.229473	0.0770875	-2.97678	0.00291292	0.0185818
eschColi_CFT073_refSeq_c2684	4464.26			-0.229463	0.0680658	-3.3712	0.000748412	0.0060682
eschColi_CFT073_refSeq_c3579	2986.48			-0.228762	0.0697529	-3.2796	0.00103954	0.00806416
eschColi_CFT073_refSeq_c4218	9134.17			-0.22715	0.0664127	-3.42028	0.000625573	0.00525146
eschColi_CFT073_refSeq_c1710	6106.83			-0.226643	0.0807196	-2.80778	0.0049884	0.0293131
eschColi_CFT073_refSeq_c4220	16839.3			-0.226166	0.0666635	-3.39265	0.000692198	0.00570881
eschColi_CFT073_refSeq_c2886	1258.19			-0.225866	0.0854591	-2.64297	0.00821825	0.0427977
eschColi_CFT073_refSeq_c4342	15542.5			-0.225338	0.0657117	-3.42919	0.000605395	0.00510029
eschColi_CFT073_refSeq_c1923	1327.12			-0.22517	0.0849238	-2.65144	0.00801499	0.0420519
eschColi_CFT073_refSeq_c0733	26421.4			-0.2249	0.0695294	-3.2346	0.00121812	0.00913297
eschColi_CFT073_refSeq_c0537	8045.66			-0.224701	0.0733848	-3.06196	0.00219894	0.0148097
eschColi_CFT073_refSeq_c1028	1532.23			-0.223654	0.0781978	-2.86011	0.00423497	0.0254273
eschColi_CFT073_refSeq_c4427	1299.43			-0.223237	0.0818838	-2.72627	0.00640544	0.0356777
eschColi_CFT073_refSeq_c2723	55693.3			-0.222389	0.0655452	-3.39291	0.000691548	0.00570881
eschColi_CFT073_refSeq_c5118	3195.89			-0.221135	0.0743606	-2.97382	0.00294122	0.0186822
eschColi_CFT073_refSeq_c4923	19574.1			-0.22061	0.0852638	-2.58738	0.00967079	0.0488843
eschColi_CFT073_refSeq_c3963	1701.75			-0.220194	0.079608	-2.76598	0.00567529	0.0327758
eschColi_CFT073_refSeq_c4804	4033.24			-0.219392	0.07288	-3.01032	0.00260968	0.0171104
eschColi_CFT073_refSeq_c4794	6628.58			-0.218935	0.0628874	-3.48138	0.000498835	0.0042864
eschColi_CFT073_refSeq_c1326	7362.11			-0.218536	0.0759481	-2.87744	0.0040092	0.0243197
eschColi_CFT073_refSeq_c3932	7257.66			-0.218508	0.066619	-3.27997	0.00103819	0.00806416
eschColi_CFT073_refSeq_c2034	3790.35			-0.216286	0.0809501	-2.67185	0.00754345	0.0402974
eschColi_CFT073_refSeq_c0553	11181.9			-0.216173	0.071026	-3.04357	0.00233791	0.0156337
eschColi_CFT073_refSeq_c3936	12921.7			-0.21565	0.0786337	-2.74246	0.00609809	0.034664
eschColi_CFT073_refSeq_c4935	220234			-0.214359	0.0709679	-3.0205	0.00252357	0.0166386
eschColi_CFT073_refSeq_c5373	6227.14			-0.21422	0.0669272	-3.2008	0.00137048	0.0100824
eschColi_CFT073_refSeq_c3985	73972.3			-0.213305	0.0698634	-3.05318	0.00226432	0.0152066
eschColi_CFT073_refSeq_c4963	12077.4			-0.213174	0.0675059	-3.15786	0.00158934	0.0113308
eschColi_CFT073_refSeq_c0204	83643.9			-0.21283	0.0649079	-3.27896	0.00104192	0.00806571
eschColi_CFT073_refSeq_c2683	2803.78			-0.212712	0.0747276	-2.8465	0.00442028	0.0264038
eschColi_CFT073_refSeq_c0098	2046.12			-0.211946	0.0813368	-2.60579	0.00916633	0.0467851
eschColi_CFT073_refSeq_c1227	3357.91			-0.211815	0.0711703	-2.97616	0.0029188	0.0185925
eschColi_CFT073_refSeq_c3422	3584.86			-0.211145	0.0776057	-2.72074	0.00651364	0.0360242
eschColi_CFT073_refSeq_c1030	27199.7			-0.211047	0.0629745	-3.3513	0.000804323	0.00643048
eschColi_CFT073_refSeq_c0404	2225.05			-0.210945	0.0734806	-2.87076	0.00409492	0.0247432
eschColi_CFT073_refSeq_c3687	2480.61			-0.210583	0.0794065	-2.65196	0.00800267	0.0420382
eschColi_CFT073_refSeq_c5360	16460.7			-0.20982	0.076427	-2.74537	0.00604427	0.0343996
eschColi_CFT073_refSeq_c1247	4570.07			-0.209601	0.07051	-2.97263	0.00295256	0.0186822
eschColi_CFT073_refSeq_c0030	36834.8			-0.209233	0.0639808	-3.27024	0.00107457	0.00825341
eschColi_CFT073_refSeq_c3970	3906.39			-0.208796	0.0672231	-3.10602	0.00189623	0.0131672
eschColi_CFT073_refSeq_c2874	4067.11			-0.20677	0.0739395	-2.79647	0.00516635	0.0301702
eschColi_CFT073_refSeq_c0383	15612.2			-0.206612	0.0621952	-3.32199	0.000893764	0.00702606
eschColi_CFT073_refSeq_c3080	38893.1			-0.205946	0.0691848	-2.97675	0.00291317	0.0185818
eschColi_CFT073_refSeq_c2688	60480.6			-0.205602	0.0658051	-3.1244	0.00178168	0.0125197
eschColi_CFT073_refSeq_c3312	3592.85			-0.203279	0.0706335	-2.87794	0.00400282	0.0243197
eschColi_CFT073_refSeq_c5474	5918.99			-0.202473	0.0715216	-2.83094	0.00464117	0.0275482
eschColi_CFT073_refSeq_c0732	3848.65			-0.201858	0.0769264	-2.62404	0.00868937	0.0447412
eschColi_CFT073_refSeq_c5358	39991.5			-0.201698	0.0675062	-2.98784	0.00280956	0.0181675
eschColi_CFT073_refSeq_c5074	5220.57			-0.200913	0.0652338	-3.07988	0.00207083	0.0141087
eschColi_CFT073_refSeq_c4350	4257.99			-0.200248	0.0736586	-2.71859	0.00655605	0.0361778
eschColi_CFT073_refSeq_c2642	20753.5			-0.199967	0.0668962	-2.98921	0.00279698	0.0181111
eschColi_CFT073_refSeq_c5254	3710.38			-0.199007	0.0730872	-2.72286	0.00647187	0.03592
eschColi_CFT073_refSeq_c0433	7546.97			-0.198701	0.0708176	-2.80582	0.00501888	0.0294186
eschColi_CFT073_refSeq_c0113	21408.5			-0.198655	0.0582982	-3.40757	0.000655442	0.00546318
eschColi_CFT073_refSeq_c2876	4932.39			-0.198575	0.0732201	-2.71203	0.00668734	0.0366828
eschColi_CFT073_refSeq_c5473	5820.27			-0.19611	0.0647092	-3.03064	0.00244038	0.0161809
eschColi_CFT073_refSeq_c2114	116769			-0.195122	0.0630519	-3.09463	0.00197059	0.0135435
eschColi_CFT073_refSeq_c0207	8197.82			-0.194035	0.0620571	-3.12671	0.00176774	0.012459
eschColi_CFT073_refSeq_c3760	11398			-0.192563	0.0621116	-3.10027	0.00193345	0.0133563
eschColi_CFT073_refSeq_c2167	3790.01			-0.191284	0.0678222	-2.82037	0.00479681	0.0284003
eschColi_CFT073_refSeq_c4964	15042.5			-0.189619	0.0633932	-2.99115	0.00277924	0.0180459
eschColi_CFT073_refSeq_c1066	15313.1			-0.189109	0.0647695	-2.91973	0.00350338	0.0216988
eschColi_CFT073_refSeq_c0131	8320.18			-0.186969	0.0687752	-2.71855	0.0065568	0.0361778
eschColi_CFT073_refSeq_c2999	5761.17			-0.186691	0.069008	-2.70536	0.00682303	0.0372966
eschColi_CFT073_refSeq_c1002	3171.34			-0.186165	0.0696589	-2.67253	0.00752827	0.0402621
eschColi_CFT073_refSeq_c4159	15837.3			-0.185925	0.0619846	-2.99953	0.00270393	0.0176299
eschColi_CFT073_refSeq_c4378	33244.9			-0.185755	0.0706088	-2.63077	0.00851921	0.0440581
eschColi_CFT073_refSeq_c5257	15487.1			-0.182912	0.0659008	-2.77556	0.00551061	0.0319425
eschColi_CFT073_refSeq_c5248	6687.72			-0.182511	0.0626239	-2.9144	0.0035637	0.0218993
eschColi_CFT073_refSeq_c2557	11819			-0.18185	0.0679317	-2.67696	0.00742933	0.0398236
eschColi_CFT073_refSeq_c0214	29542.5			-0.181305	0.0666196	-2.7215	0.00649866	0.0359838
eschColi_CFT073_refSeq_c0724	5746.42			-0.181062	0.0667552	-2.71233	0.00668127	0.0366828
eschColi_CFT073_refSeq_c2050	12672.7			-0.178919	0.0680759	-2.62822	0.00858326	0.0442919
eschColi_CFT073_refSeq_c3015	5812.31			-0.177969	0.0662571	-2.68604	0.00723049	0.0389353
eschColi_CFT073_refSeq_c3416	3662.8			-0.175555	0.067878	-2.58633	0.00970039	0.0489813
eschColi_CFT073_refSeq_c1046	10022.2			-0.170353	0.0651445	-2.615	0.0089227	0.0457922
eschColi_CFT073_refSeq_c4954	7266			-0.168661	0.062161	-2.7133	0.00666163	0.0366828
eschColi_CFT073_refSeq_c4158	26921.8			-0.164214	0.0628719	-2.61188	0.00900462	0.0461119
eschColi_CFT073_refSeq_c0811	20296.9			-0.161186	0.0579533	-2.78131	0.00541394	0.0314987
eschColi_CFT073_refSeq_c3494	30437.5			-0.160851	0.0588816	-2.73177	0.0062995	0.0352967
eschColi_CFT073_refSeq_c4379	10853.9			-0.160304	0.0604481	-2.65192	0.00800344	0.0420382
eschColi_CFT073_refSeq_c0604	5873.06			0.170735	0.0639109	2.67145	0.00755238	0.0402994
eschColi_CFT073_refSeq_c2026	9727.69			0.180629	0.0696134	2.59474	0.00946625	0.0480052
eschColi_CFT073_refSeq_c4747	2929.46			0.189071	0.0709628	2.66437	0.00771338	0.0409262
eschColi_CFT073_refSeq_c3942	15278.7			0.189375	0.0606971	3.12001	0.00180846	0.0126247
eschColi_CFT073_refSeq_c2950	28442.1			0.190411	0.066767	2.85187	0.00434622	0.0260275
eschColi_CFT073_refSeq_c2952	15386.5			0.191453	0.0680699	2.8126	0.00491426	0.0289839
eschColi_CFT073_refSeq_c3206	29129.1			0.195518	0.0720692	2.71292	0.00666936	0.0366828
eschColi_CFT073_refSeq_c2469	8094.27			0.201841	0.0658548	3.06494	0.00217711	0.0147049
eschColi_CFT073_refSeq_c0393	2092.52			0.210108	0.0755257	2.78194	0.00540358	0.0314774
eschColi_CFT073_refSeq_c3029	3725.76			0.211654	0.0710412	2.97931	0.00288897	0.0184776
eschColi_CFT073_refSeq_c4412	1720.94			0.215178	0.0794318	2.70897	0.00674933	0.0369367
eschColi_CFT073_refSeq_c3619	4947.1			0.21942	0.0809024	2.71215	0.00668476	0.0366828
eschColi_CFT073_refSeq_c2463	1575.92			0.22056	0.0778076	2.83469	0.00458701	0.0273302
eschColi_CFT073_refSeq_c2103	1955.86			0.220589	0.0770316	2.86362	0.00418835	0.0252105
eschColi_CFT073_refSeq_c0058	2057.89			0.221579	0.0847235	2.61532	0.00891432	0.0457922
eschColi_CFT073_refSeq_c0895	5215.93			0.223388	0.0695752	3.21075	0.00132389	0.00984751
eschColi_CFT073_refSeq_c2124	1726.8			0.223928	0.0776343	2.88439	0.00392174	0.0239355
eschColi_CFT073_refSeq_c2555	3214.97			0.224041	0.0769162	2.91279	0.00358218	0.0219841
eschColi_CFT073_refSeq_c4424	2132.69			0.224797	0.0760531	2.9558	0.00311864	0.0195999
eschColi_CFT073_refSeq_c0160	5096.51			0.234465	0.0665309	3.52415	0.000424845	0.00374708
eschColi_CFT073_refSeq_c0577	2093.64			0.235938	0.072475	3.25545	0.00113214	0.00863992
eschColi_CFT073_refSeq_c2131	1859.47			0.237604	0.0920377	2.5816	0.0098344	0.0494984
eschColi_CFT073_refSeq_c3568	5170.51			0.237684	0.0862853	2.75463	0.00587579	0.0337678
eschColi_CFT073_refSeq_c2387	1066.57			0.238992	0.087557	2.72956	0.00634193	0.035409
eschColi_CFT073_refSeq_c2289	1158.08			0.239515	0.0926384	2.58548	0.00972439	0.0490497
eschColi_CFT073_refSeq_c0219	4679.14			0.240922	0.0890993	2.70398	0.00685153	0.0374089
eschColi_CFT073_refSeq_c1205	2758.38			0.24184	0.0813983	2.97106	0.00296772	0.0187265
eschColi_CFT073_refSeq_c2951	57410.9			0.243781	0.0614694	3.96589	7.31237e-05	0.000830325
eschColi_CFT073_refSeq_c0099	3964.65			0.245154	0.0728321	3.36601	0.000762629	0.00614943
eschColi_CFT073_refSeq_c1719	1285.18			0.248929	0.0922231	2.69921	0.00695049	0.0376866
eschColi_CFT073_refSeq_c5419	1189.6			0.251395	0.0887002	2.83421	0.00459387	0.0273364
eschColi_CFT073_refSeq_c1248	2243.01			0.253514	0.0789859	3.20962	0.00132913	0.0098708
eschColi_CFT073_refSeq_c2931	1037.23			0.253945	0.0952821	2.66519	0.00769445	0.0408719
eschColi_CFT073_refSeq_c1004	5001.02			0.256388	0.080036	3.20341	0.00135812	0.0100414
eschColi_CFT073_refSeq_c2242	1216.01			0.258097	0.0848005	3.04358	0.00233783	0.0156337
eschColi_CFT073_refSeq_c4236	2880.25			0.258844	0.0735974	3.51702	0.000436414	0.00383474
eschColi_CFT073_refSeq_c4262	1784.93			0.259235	0.0948035	2.73444	0.00624863	0.0351794
eschColi_CFT073_refSeq_c5052	783.445			0.259566	0.0970966	2.67328	0.00751142	0.0402177
eschColi_CFT073_refSeq_c4339	2696.72			0.259575	0.0716883	3.62089	0.000293596	0.00273848
eschColi_CFT073_refSeq_c4673	1471.71			0.259726	0.0813576	3.1924	0.00141098	0.010294
eschColi_CFT073_refSeq_c0815	2237.51			0.261596	0.0751616	3.48045	0.000500581	0.0042864
eschColi_CFT073_refSeq_c1772	867.657			0.263749	0.0976183	2.70184	0.00689574	0.0375402
eschColi_CFT073_refSeq_c2468	2977.72			0.264528	0.09172	2.88408	0.00392561	0.0239355
eschColi_CFT073_refSeq_c3442	808.384			0.266937	0.0988439	2.70059	0.0069216	0.0376167
eschColi_CFT073_refSeq_c1265	1390.26			0.269195	0.0901729	2.98532	0.00283285	0.0182678
eschColi_CFT073_refSeq_c2259	7290.02			0.271865	0.0720619	3.77266	0.000161516	0.00161551
eschColi_CFT073_refSeq_c3544	2255.63			0.278968	0.07763	3.59356	0.000326191	0.00300083
eschColi_CFT073_refSeq_c3382	731.387			0.281513	0.105097	2.67859	0.00739323	0.0397207
eschColi_CFT073_refSeq_c3956	1704.94			0.281659	0.077134	3.65155	0.000260659	0.00246361
eschColi_CFT073_refSeq_c1800	882.916			0.28189	0.0915065	3.08054	0.00206623	0.0140977
eschColi_CFT073_refSeq_c0447	1394.02			0.284903	0.0960174	2.9672	0.00300526	0.0189379
eschColi_CFT073_refSeq_c2672	1019.69			0.288669	0.0909478	3.174	0.00150352	0.0108572
eschColi_CFT073_refSeq_c5341	909.748			0.289438	0.112162	2.58054	0.00986451	0.0495968
eschColi_CFT073_refSeq_c0261	1528.58			0.291136	0.0817399	3.56174	0.000368411	0.00331781
eschColi_CFT073_refSeq_c5381	787.15			0.293247	0.0982269	2.9854	0.00283205	0.0182678
eschColi_CFT073_refSeq_c0850	694.266			0.293515	0.0996236	2.94624	0.00321661	0.0201617
eschColi_CFT073_refSeq_c0384	4829.72			0.29364	0.08535	3.44042	0.000580811	0.00491078
eschColi_CFT073_refSeq_c2467	605.303			0.293766	0.106387	2.7613	0.00575717	0.0331672
eschColi_CFT073_refSeq_c5309	746.948			0.293943	0.0967839	3.0371	0.00238863	0.0158825
eschColi_CFT073_refSeq_c3857	2636.12			0.295029	0.0910214	3.24131	0.00118981	0.008978
eschColi_CFT073_refSeq_c4202	1369.15			0.295177	0.087735	3.36442	0.000767048	0.00616392
eschColi_CFT073_refSeq_c1402	702.472			0.295821	0.0994586	2.97431	0.00293647	0.0186798
eschColi_CFT073_refSeq_c4754	451.328			0.297369	0.113266	2.6254	0.0086547	0.0446116
eschColi_CFT073_refSeq_c0717	5667.66			0.298815	0.0635047	4.7054	2.53366e-06	3.90517e-05
eschColi_CFT073_refSeq_c2657	690.097			0.29966	0.106677	2.80904	0.00496898	0.0292355
eschColi_CFT073_refSeq_c4789	1477.33			0.299996	0.0803055	3.73568	0.000187207	0.00184499
eschColi_CFT073_refSeq_c2283	1260.45			0.300432	0.0848065	3.54256	0.000396265	0.0035148
eschColi_CFT073_refSeq_c2055	5059.25			0.305864	0.114214	2.67798	0.00740673	0.0397478
eschColi_CFT073_refSeq_c1637	1972.97			0.307436	0.0795739	3.86352	0.000111764	0.0011887
eschColi_CFT073_refSeq_c1871	1203.14			0.308747	0.0826434	3.7359	0.000187047	0.00184499
eschColi_CFT073_refSeq_c4551	491.438			0.309972	0.111231	2.78674	0.00532404	0.0310525
eschColi_CFT073_refSeq_c5457	6774.38			0.310391	0.0972336	3.19222	0.00141183	0.010294
eschColi_CFT073_refSeq_c3221	627.421			0.311095	0.116021	2.68137	0.00733205	0.039437
eschColi_CFT073_refSeq_c3512	423.779			0.31125	0.114808	2.71104	0.00670733	0.0367496
eschColi_CFT073_refSeq_c2138	2838.04			0.312465	0.0959392	3.25691	0.00112634	0.00860962
eschColi_CFT073_refSeq_c4737	3233.01			0.312834	0.0759097	4.12113	3.7701e-05	0.000461119
eschColi_CFT073_refSeq_c4008	2397.5			0.315936	0.0735703	4.29434	1.75212e-05	0.000227533
eschColi_CFT073_refSeq_c1266	766.299			0.316699	0.100312	3.15715	0.00159321	0.0113308
eschColi_CFT073_refSeq_c1901	698.383			0.318445	0.109109	2.9186	0.00351603	0.0217199
eschColi_CFT073_refSeq_c5337	1014.58			0.319095	0.108441	2.94256	0.00325511	0.0203217
eschColi_CFT073_refSeq_c2342	3237.98			0.319186	0.0691071	4.61872	3.86112e-06	5.78062e-05
eschColi_CFT073_refSeq_c0582	1457.49			0.319998	0.0822403	3.89101	9.98264e-05	0.0010838
eschColi_CFT073_refSeq_c0024	2885.34			0.320867	0.0791779	4.05248	5.06784e-05	0.000603137
eschColi_CFT073_refSeq_c4394	486.232			0.32315	0.114125	2.83155	0.00463231	0.0275303
eschColi_CFT073_refSeq_c0697	617.178			0.324575	0.105066	3.08926	0.00200657	0.0137306
eschColi_CFT073_refSeq_c0349	483.052			0.325172	0.115628	2.81222	0.00492005	0.0289839
eschColi_CFT073_refSeq_c2631	572.046			0.325277	0.104681	3.10732	0.00188791	0.0131471
eschColi_CFT073_refSeq_c3828	2377.47			0.32596	0.0735837	4.42979	9.43236e-06	0.000131969
eschColi_CFT073_refSeq_c2470	10724.2			0.328762	0.0706083	4.65614	3.222e-06	4.90181e-05
eschColi_CFT073_refSeq_c0323	608.852			0.329469	0.123951	2.65805	0.00785944	0.0415604
eschColi_CFT073_refSeq_c1260	1977.62			0.330129	0.0931136	3.54545	0.000391948	0.00348308
eschColi_CFT073_refSeq_c3096	6841.05			0.331983	0.0615802	5.39107	7.00387e-08	1.38341e-06
eschColi_CFT073_refSeq_c1942	592.069			0.332168	0.10716	3.09972	0.00193701	0.0133563
eschColi_CFT073_refSeq_c1748	1523.84			0.334665	0.0783817	4.26969	1.95748e-05	0.000250738
eschColi_CFT073_refSeq_c5176	520.696			0.335808	0.112679	2.98022	0.00288037	0.0184729
eschColi_CFT073_refSeq_c0327	423.428			0.336373	0.119965	2.80393	0.00504846	0.0295552
eschColi_CFT073_refSeq_c5197	599.879			0.338694	0.105761	3.20244	0.00136269	0.0100414
eschColi_CFT073_refSeq_c4375	1862.34			0.341486	0.107781	3.16834	0.00153313	0.011054
eschColi_CFT073_refSeq_c1739	615.222			0.342176	0.103366	3.31034	0.000931822	0.0072645
eschColi_CFT073_refSeq_c0607	598.38			0.342605	0.113034	3.03099	0.00243752	0.0161809
eschColi_CFT073_refSeq_c3683	658.934			0.34285	0.0976233	3.51197	0.000444802	0.00389388
eschColi_CFT073_refSeq_c1270	1999.72			0.345095	0.0952307	3.62378	0.000290326	0.00271336
eschColi_CFT073_refSeq_c1033	345.014			0.34623	0.126953	2.72724	0.00638663	0.0356151
eschColi_CFT073_refSeq_c2949	1866.65			0.346927	0.0796601	4.35509	1.33013e-05	0.000179167
eschColi_CFT073_refSeq_c3427	1065.11			0.34746	0.0969009	3.58572	0.000336148	0.00307438
eschColi_CFT073_refSeq_c2310	2108.66			0.34921	0.0775731	4.50169	6.74158e-06	9.69179e-05
eschColi_CFT073_refSeq_c5320	2274.78			0.35353	0.0747331	4.73057	2.23889e-06	3.4736e-05
eschColi_CFT073_refSeq_c2449	4476.89			0.354736	0.108197	3.27862	0.00104317	0.00806571
eschColi_CFT073_refSeq_c2482	2329.25			0.356357	0.0780926	4.56327	5.03633e-06	7.39869e-05
eschColi_CFT073_refSeq_c3274	315.114			0.35943	0.131477	2.73379	0.00626096	0.0352067
eschColi_CFT073_refSeq_c1563	517.43			0.3596	0.11229	3.20242	0.00136278	0.0100414
eschColi_CFT073_refSeq_c3139	2827.7			0.36002	0.0711794	5.05792	4.23855e-07	7.4627e-06
eschColi_CFT073_refSeq_c2037	479.565			0.360955	0.121427	2.97261	0.00295275	0.0186822
eschColi_CFT073_refSeq_c2966	1040.97			0.36246	0.0922871	3.92753	8.58231e-05	0.000956053
eschColi_CFT073_refSeq_c2937	275.896			0.363003	0.139508	2.60201	0.0092678	0.0471842
eschColi_CFT073_refSeq_c5224	595.822			0.365429	0.102093	3.57936	0.000344434	0.00313796
eschColi_CFT073_refSeq_c2390	321.951			0.368307	0.126174	2.91903	0.0035112	0.0217187
eschColi_CFT073_refSeq_c4502	516.613			0.370593	0.135233	2.74041	0.00613626	0.0347549
eschColi_CFT073_refSeq_c2018	1926.98			0.371353	0.0752934	4.93207	8.13609e-07	1.36599e-05
eschColi_CFT073_refSeq_c5172	306.422			0.378046	0.125325	3.01653	0.00255686	0.0168109
eschColi_CFT073_refSeq_c0358	227.411			0.379154	0.146776	2.58322	0.00978828	0.0493191
eschColi_CFT073_refSeq_c0166	2500.4			0.379902	0.0713533	5.32423	1.01379e-07	1.95462e-06
eschColi_CFT073_refSeq_c5370	1877.05			0.381098	0.0825047	4.61911	3.85391e-06	5.78062e-05
eschColi_CFT073_refSeq_c3340	272.106			0.383175	0.138453	2.76754	0.00564812	0.0326591
eschColi_CFT073_refSeq_c1328	515.541			0.384119	0.106828	3.59569	0.000323537	0.00298225
eschColi_CFT073_refSeq_c0197	6764.05			0.385157	0.0895668	4.30022	1.70626e-05	0.00022343
eschColi_CFT073_refSeq_c0333	1003.72			0.38542	0.0913215	4.22048	2.43785e-05	0.000308904
eschColi_CFT073_refSeq_c2858	308.722			0.387669	0.132331	2.92953	0.00339475	0.0210815
eschColi_CFT073_refSeq_c1945	1454.82			0.389011	0.0784716	4.95734	7.14639e-07	1.2261e-05
eschColi_CFT073_refSeq_c4366	921.888			0.389261	0.110236	3.53117	0.000413731	0.00365592
eschColi_CFT073_refSeq_c3205	3596.44			0.390476	0.0995091	3.92402	8.70819e-05	0.000967449
eschColi_CFT073_refSeq_c1706	850.215			0.391145	0.0980753	3.98821	6.65727e-05	0.000765179
eschColi_CFT073_refSeq_c4608	816.308			0.391297	0.102569	3.81497	0.0001362	0.00140104
eschColi_CFT073_refSeq_c1983	268.538			0.391734	0.138802	2.82226	0.00476867	0.0282692
eschColi_CFT073_refSeq_c5140	656.837			0.396337	0.12244	3.23699	0.00120799	0.0091006
eschColi_CFT073_refSeq_c1475	209.338			0.398084	0.149165	2.66875	0.00761335	0.0405786
eschColi_CFT073_refSeq_c2316	1297.26			0.398439	0.101551	3.92354	8.72577e-05	0.000967449
eschColi_CFT073_refSeq_c4107	1537.39			0.400915	0.101384	3.95441	7.67246e-05	0.000864946
eschColi_CFT073_refSeq_c2712	12428.3			0.401304	0.0660228	6.07826	1.21492e-09	2.91394e-08
eschColi_CFT073_refSeq_c5498	227.153			0.401489	0.146931	2.73249	0.00628569	0.0352614
eschColi_CFT073_refSeq_c3966	652.506			0.402833	0.119909	3.35949	0.000780868	0.00626427
eschColi_CFT073_refSeq_c0666	345.857			0.403332	0.134278	3.00371	0.00266713	0.0174142
eschColi_CFT073_refSeq_c2311	1047.57			0.40418	0.0924358	4.37255	1.22803e-05	0.000167332
eschColi_CFT073_refSeq_c3792	656.666			0.404401	0.099199	4.07666	4.56869e-05	0.000552119
eschColi_CFT073_refSeq_c5016	371.145			0.406094	0.122642	3.31122	0.000928899	0.00725374
eschColi_CFT073_refSeq_c4597	206.905			0.407765	0.150931	2.70165	0.00689954	0.0375402
eschColi_CFT073_refSeq_c3805	2957.54			0.408543	0.0739457	5.52491	3.29662e-08	6.85726e-07
eschColi_CFT073_refSeq_c4385	232.331			0.40902	0.142148	2.87743	0.00400931	0.0243197
eschColi_CFT073_refSeq_c3204	2267.34			0.409699	0.119344	3.43293	0.000597103	0.00503946
eschColi_CFT073_refSeq_c4819	109507			0.410082	0.101936	4.02293	5.74786e-05	0.000667707
eschColi_CFT073_refSeq_c3756	388.064			0.411841	0.118314	3.48091	0.000499718	0.0042864
eschColi_CFT073_refSeq_c4727	193.219			0.412982	0.149466	2.76306	0.00572627	0.0330297
eschColi_CFT073_refSeq_c2418	1597.58			0.415306	0.0862304	4.81624	1.46291e-06	2.35519e-05
eschColi_CFT073_refSeq_c5055	361.99			0.416932	0.129942	3.20861	0.00133378	0.00988972
eschColi_CFT073_refSeq_c0469	374.965			0.417072	0.118942	3.50652	0.000454	0.00396702
eschColi_CFT073_refSeq_c2640	579.493			0.422083	0.103636	4.07275	4.64613e-05	0.000558605
eschColi_CFT073_refSeq_c0120	270.017			0.422725	0.136256	3.10243	0.00191942	0.0132889
eschColi_CFT073_refSeq_c0564	599.088			0.423339	0.108066	3.91742	8.95003e-05	0.000985759
eschColi_CFT073_refSeq_c3140	685.602			0.423377	0.109041	3.88272	0.000103296	0.00111157
eschColi_CFT073_refSeq_c2810	7404.59			0.42387	0.0734058	5.77433	7.72578e-09	1.67368e-07
eschColi_CFT073_refSeq_c4365	285.357			0.425588	0.133561	3.18648	0.00144016	0.010464
eschColi_CFT073_refSeq_c0400	290.744			0.425982	0.134863	3.15862	0.00158521	0.0113253
eschColi_CFT073_refSeq_c4418	633.453			0.430385	0.113085	3.80587	0.000141309	0.001444
eschColi_CFT073_refSeq_c3301	197.365			0.432004	0.153265	2.81868	0.00482219	0.0284788
eschColi_CFT073_refSeq_c1913	716.723			0.432845	0.163149	2.65306	0.00797648	0.0420081
eschColi_CFT073_refSeq_c2490	250.116			0.437733	0.14906	2.93662	0.00331813	0.0206603
eschColi_CFT073_refSeq_c2614	1249.88			0.43901	0.105426	4.16416	3.12496e-05	0.000391745
eschColi_CFT073_refSeq_c1870	226.868			0.440049	0.144488	3.04557	0.00232239	0.0155742
eschColi_CFT073_refSeq_c2383	315.855			0.442405	0.143137	3.09078	0.00199634	0.0136804
eschColi_CFT073_refSeq_c4347	1261.38			0.444631	0.0857094	5.18766	2.12951e-07	3.91048e-06
eschColi_CFT073_refSeq_c0478	1529.1			0.444943	0.0867334	5.13001	2.89726e-07	5.23846e-06
eschColi_CFT073_refSeq_c4034	844.574			0.445786	0.108762	4.09872	4.15442e-05	0.000504649
eschColi_CFT073_refSeq_c0399	2995.41			0.446049	0.0687977	6.48349	8.96275e-11	2.44964e-09
eschColi_CFT073_refSeq_c1089	678.22			0.446189	0.1346	3.31492	0.000916679	0.00717023
eschColi_CFT073_refSeq_c0655	402.928			0.446413	0.116953	3.81701	0.000135077	0.00140093
eschColi_CFT073_refSeq_c4241	286.358			0.455796	0.142298	3.20311	0.0013595	0.0100414
eschColi_CFT073_refSeq_c3559	394.402			0.457033	0.117181	3.90025	9.6093e-05	0.0010481
eschColi_CFT073_refSeq_c3716	821.21			0.458192	0.0950073	4.8227	1.41625e-06	2.2958e-05
eschColi_CFT073_refSeq_c1021	15456.5			0.459044	0.0938246	4.89258	9.95237e-07	1.64162e-05
eschColi_CFT073_refSeq_c0714	40971.3			0.462282	0.0935585	4.9411	7.76833e-07	1.31363e-05
eschColi_CFT073_refSeq_c0496	963.908			0.464507	0.0877209	5.29528	1.18835e-07	2.2526e-06
eschColi_CFT073_refSeq_c0426	719.078			0.464811	0.102072	4.55374	5.27004e-06	7.71791e-05
eschColi_CFT073_refSeq_c2060	857.272			0.465319	0.100224	4.64277	3.43766e-06	5.21305e-05
eschColi_CFT073_refSeq_c4626	1394.03			0.468106	0.109216	4.28605	1.81879e-05	0.00023425
eschColi_CFT073_refSeq_c4380	177.038			0.470145	0.155279	3.02775	0.00246383	0.0163133
eschColi_CFT073_refSeq_c3658	2314.09			0.471548	0.0795315	5.92907	3.04658e-09	6.88557e-08
eschColi_CFT073_refSeq_c5400	1176.97			0.471775	0.109678	4.30145	1.69686e-05	0.000222819
eschColi_CFT073_refSeq_c4226	250.044			0.474829	0.135178	3.51263	0.000443697	0.00389145
eschColi_CFT073_refSeq_c2725	1537.4			0.475114	0.0855281	5.55507	2.77508e-08	5.79807e-07
eschColi_CFT073_refSeq_c0436	646.285			0.475732	0.10832	4.39192	1.12353e-05	0.000154436
eschColi_CFT073_refSeq_c0397	258.787			0.476231	0.150555	3.16316	0.00156064	0.011218
eschColi_CFT073_refSeq_c2394	117.561			0.479625	0.184087	2.60543	0.00917589	0.0467851
eschColi_CFT073_refSeq_c2739	241.436			0.480018	0.141919	3.38234	0.000718706	0.00587589
eschColi_CFT073_refSeq_c2136	152.655			0.481582	0.164801	2.92221	0.00347556	0.0215549
eschColi_CFT073_refSeq_c2677	499.963			0.481777	0.121852	3.95378	7.69277e-05	0.000865161
eschColi_CFT073_refSeq_c2245	471.054			0.483133	0.126605	3.81607	0.000135593	0.00140093
eschColi_CFT073_refSeq_c0248	20521.5			0.483142	0.0742815	6.50421	7.8105e-11	2.15983e-09
eschColi_CFT073_refSeq_c3640	342.871			0.484723	0.130643	3.71029	0.000207022	0.00202753
eschColi_CFT073_refSeq_c0325	139.288			0.486354	0.180821	2.68971	0.00715149	0.0386427
eschColi_CFT073_refSeq_c3844	161.165			0.49006	0.162881	3.0087	0.00262372	0.0171784
eschColi_CFT073_refSeq_c1037	2293.56			0.490936	0.084597	5.80323	6.50512e-09	1.429e-07
eschColi_CFT073_refSeq_c3144	113.953			0.494875	0.190206	2.60178	0.00927424	0.0471842
eschColi_CFT073_refSeq_c2313	157.847			0.496907	0.159118	3.12288	0.00179093	0.0125472
eschColi_CFT073_refSeq_c0391	162.659			0.497588	0.168528	2.95256	0.00315155	0.0197803
eschColi_CFT073_refSeq_c2371	114.727			0.50177	0.181271	2.76806	0.00563903	0.0326467
eschColi_CFT073_refSeq_c2941	101.209			0.506588	0.185594	2.72955	0.00634214	0.035409
eschColi_CFT073_refSeq_c3610	325.709			0.507906	0.127252	3.99132	6.57054e-05	0.000758922
eschColi_CFT073_refSeq_c4498	117.606			0.511671	0.194321	2.63312	0.00846043	0.0438023
eschColi_CFT073_refSeq_c2419	296.927			0.512206	0.133056	3.84954	0.000118342	0.00124737
eschColi_CFT073_refSeq_c3793	184.985			0.513153	0.156808	3.2725	0.00106601	0.00821527
eschColi_CFT073_refSeq_c3214	133.525			0.514841	0.189074	2.72296	0.00647006	0.03592
eschColi_CFT073_refSeq_c3097	4990.52			0.519168	0.0761188	6.82049	9.0728e-12	2.806e-10
eschColi_CFT073_refSeq_c5415	119.642			0.519801	0.178166	2.91751	0.00352836	0.0217578
eschColi_CFT073_refSeq_c0151	1605.68			0.521448	0.0834955	6.24522	4.23195e-10	1.06959e-08
eschColi_CFT073_refSeq_c0086	113.485			0.521518	0.189782	2.74798	0.00599634	0.0341682
eschColi_CFT073_refSeq_c0198	113.485			0.521518	0.189782	2.74798	0.00599634	0.0341682
eschColi_CFT073_refSeq_c1291	113.485			0.521518	0.189782	2.74798	0.00599634	0.0341682
eschColi_CFT073_refSeq_c1384	113.485			0.521518	0.189782	2.74798	0.00599634	0.0341682
eschColi_CFT073_refSeq_c2622	113.485			0.521518	0.189782	2.74798	0.00599634	0.0341682
eschColi_CFT073_refSeq_c3152	113.485			0.521518	0.189782	2.74798	0.00599634	0.0341682
eschColi_CFT073_refSeq_c5393	64862.9			0.527301	0.0785274	6.71486	1.88242e-11	5.53077e-10
eschColi_CFT073_refSeq_c1437	92.0638			0.52861	0.191765	2.75654	0.00584162	0.0336125
eschColi_CFT073_refSeq_c3343	1475.07			0.529315	0.130535	4.05498	5.01388e-05	0.000598229
eschColi_CFT073_refSeq_c5236	434.99			0.532672	0.123346	4.31852	1.57077e-05	0.000208593
eschColi_CFT073_refSeq_c4289	131.641			0.532826	0.183096	2.91009	0.00361326	0.0220884
eschColi_CFT073_refSeq_c2329	1127.97			0.533694	0.0879703	6.06675	1.30522e-09	3.11463e-08
eschColi_CFT073_refSeq_c1852	224.463			0.534536	0.14615	3.65744	0.000254744	0.00242419
eschColi_CFT073_refSeq_c2635	90.433			0.534775	0.195706	2.73254	0.00628487	0.0352614
eschColi_CFT073_refSeq_c1559	307.98			0.536145	0.139069	3.85525	0.000115611	0.00122683
eschColi_CFT073_refSeq_c2472	254.147			0.537199	0.139518	3.85038	0.000117933	0.00124585
eschColi_CFT073_refSeq_c1820	171.166			0.537487	0.161035	3.3377	0.000844762	0.00673089
eschColi_CFT073_refSeq_c4814	612.504			0.542983	0.151898	3.57467	0.000350675	0.00317702
eschColi_CFT073_refSeq_c1744	1079.29			0.543714	0.087954	6.18179	6.33775e-10	1.55988e-08
eschColi_CFT073_refSeq_c1869	713.105			0.543859	0.0996138	5.45968	4.76996e-08	9.62386e-07
eschColi_CFT073_refSeq_c5005	340.13			0.546526	0.162121	3.3711	0.000748683	0.0060682
eschColi_CFT073_refSeq_c2007	85.4502			0.550069	0.202054	2.72239	0.00648116	0.0359292
eschColi_CFT073_refSeq_c1120	356.112			0.551621	0.129479	4.2603	2.0415e-05	0.000260791
eschColi_CFT073_refSeq_c0388	313.142			0.55606	0.131727	4.22129	2.42904e-05	0.000308619
eschColi_CFT073_refSeq_c3433	314.584			0.559261	0.153109	3.6527	0.000259494	0.00245944
eschColi_CFT073_refSeq_c2481	491.849			0.560856	0.107733	5.20599	1.92967e-07	3.58552e-06
eschColi_CFT073_refSeq_c2523	154.028			0.562437	0.165589	3.39658	0.000682338	0.0056473
eschColi_CFT073_refSeq_c0281	62.8237			0.563034	0.215948	2.60727	0.00912684	0.0466362
eschColi_CFT073_refSeq_c3858	2011.15			0.564817	0.0790997	7.14057	9.29452e-13	3.21276e-11
eschColi_CFT073_refSeq_c5322	85.2163			0.566153	0.198679	2.84959	0.00437762	0.0261822
eschColi_CFT073_refSeq_c4627	4426.33			0.56788	0.0798206	7.11446	1.12351e-12	3.7726e-11
eschColi_CFT073_refSeq_c5397	517.757			0.570198	0.117538	4.85116	1.2274e-06	2.01046e-05
eschColi_CFT073_refSeq_c1805	1855.1			0.573243	0.0939601	6.10092	1.05459e-09	2.54238e-08
eschColi_CFT073_refSeq_c5347	401.904			0.573453	0.126886	4.51943	6.2005e-06	8.99646e-05
eschColi_CFT073_refSeq_c1409	133.92			0.5736	0.183512	3.12569	0.0017739	0.0124837
eschColi_CFT073_refSeq_c4318	137.139			0.576044	0.166372	3.46238	0.000535428	0.00456814
eschColi_CFT073_refSeq_c5235	286.618			0.576877	0.142729	4.04175	5.30537e-05	0.000627698
eschColi_CFT073_refSeq_c0027	24055.8			0.579667	0.105487	5.49515	3.9037e-08	8.01367e-07
eschColi_CFT073_refSeq_c2234	337.255			0.580946	0.141725	4.09912	4.14731e-05	0.000504649
eschColi_CFT073_refSeq_c2372	166.29			0.582505	0.179055	3.25322	0.00114105	0.00869377
eschColi_CFT073_refSeq_c2017	453.023			0.590306	0.115264	5.12132	3.03401e-07	5.4647e-06
eschColi_CFT073_refSeq_c0497	186.312			0.590496	0.154766	3.81541	0.000135958	0.00140104
eschColi_CFT073_refSeq_c0847	49.1642			0.595289	0.224897	2.64694	0.00812238	0.0425678
eschColi_CFT073_refSeq_c3394	285.307			0.596869	0.157302	3.7944	0.000147998	0.00149944
eschColi_CFT073_refSeq_c0370	3205.83			0.600313	0.087872	6.83168	8.39284e-12	2.6129e-10
eschColi_CFT073_refSeq_c3816	48708.3			0.601011	0.0976556	6.15439	7.53646e-10	1.84526e-08
eschColi_CFT073_refSeq_c1624	57.609			0.601968	0.219552	2.74181	0.00611023	0.0346911
eschColi_CFT073_refSeq_c3086	596.325			0.602004	0.124281	4.84388	1.27326e-06	2.07833e-05
eschColi_CFT073_refSeq_c5396	5485.56			0.605227	0.0998822	6.0594	1.36628e-09	3.24388e-08
eschColi_CFT073_refSeq_c2228	1658.9			0.608625	0.0854646	7.12136	1.06865e-12	3.64037e-11
eschColi_CFT073_refSeq_c2200	4101.34			0.6146	0.0714646	8.60007	7.967e-18	4.40622e-16
eschColi_CFT073_refSeq_c0428	55.4332			0.623322	0.217938	2.86009	0.00423517	0.0254273
eschColi_CFT073_refSeq_c5395	6045.45			0.632867	0.0942221	6.71676	1.85811e-11	5.49371e-10
eschColi_CFT073_refSeq_c2471	1073.32			0.637821	0.0923953	6.90318	5.08521e-12	1.61524e-10
eschColi_CFT073_refSeq_c4738	34.1541			0.638744	0.240401	2.65699	0.00788416	0.0416443
eschColi_CFT073_refSeq_c1421	122.896			0.639463	0.176941	3.614	0.000301514	0.0027957
eschColi_CFT073_refSeq_c3931	23282.3			0.645318	0.0735902	8.76907	1.80151e-18	1.03279e-16
eschColi_CFT073_refSeq_c2473	139.912			0.650884	0.191148	3.40513	0.000661325	0.00549274
eschColi_CFT073_refSeq_c3405	132.6			0.651626	0.175762	3.70744	0.000209364	0.00204619
eschColi_CFT073_refSeq_c4033	142.858			0.651934	0.166298	3.92028	8.84451e-05	0.000978307
eschColi_CFT073_refSeq_c1139	434.64			0.655049	0.131724	4.9729	6.59576e-07	1.13578e-05
eschColi_CFT073_refSeq_c5394	9092.09			0.657005	0.0920346	7.13867	9.42391e-13	3.23371e-11
eschColi_CFT073_refSeq_c5315	491.398			0.658757	0.151511	4.34791	1.37439e-05	0.000183551
eschColi_CFT073_refSeq_c4550	54.59			0.659291	0.221837	2.97196	0.00295904	0.0186968
eschColi_CFT073_refSeq_c2069	86.7048			0.662307	0.196327	3.37348	0.000742233	0.00603674
eschColi_CFT073_refSeq_c1714	145.951			0.667789	0.180495	3.69977	0.000215796	0.00209598
eschColi_CFT073_refSeq_c2520	237.333			0.669152	0.152055	4.40074	1.07884e-05	0.000149166
eschColi_CFT073_refSeq_c2693	408.215			0.670702	0.122138	5.49135	3.98873e-08	8.15262e-07
eschColi_CFT073_refSeq_c4390	4280.08			0.672708	0.0699354	9.619	6.6473e-22	5.38775e-20
eschColi_CFT073_refSeq_c2120	3048.47			0.673866	0.0818288	8.23507	1.79455e-16	8.52138e-15
eschColi_CFT073_refSeq_c2152	95.3633			0.67591	0.194997	3.46626	0.000527752	0.00451084
eschColi_CFT073_refSeq_c0448	139.919			0.680107	0.186594	3.64485	0.000267543	0.00251544
eschColi_CFT073_refSeq_c4304	4488.93			0.684425	0.191584	3.57246	0.000353638	0.00319702
eschColi_CFT073_refSeq_c3046	389.838			0.693142	0.130456	5.31324	1.07693e-07	2.05798e-06
eschColi_CFT073_refSeq_c2233	1363.27			0.695343	0.115001	6.04642	1.48096e-09	3.49848e-08
eschColi_CFT073_refSeq_c4168	32.2166			0.698025	0.237112	2.94387	0.00324137	0.0202629
eschColi_CFT073_refSeq_c0253	835.676			0.703629	0.218271	3.22365	0.0012657	0.00947462
eschColi_CFT073_refSeq_c4327	6486.28			0.705844	0.101729	6.93847	3.9636e-12	1.26754e-10
eschColi_CFT073_refSeq_c4811	62.1572			0.70806	0.210173	3.36894	0.000754585	0.00610551
eschColi_CFT073_refSeq_c1611	71.3079			0.708609	0.213705	3.31582	0.000913741	0.00715916
eschColi_CFT073_refSeq_c3761	790.855			0.713368	0.105415	6.76725	1.3125e-11	3.95516e-10
eschColi_CFT073_refSeq_c5399	693.213			0.723503	0.113808	6.35723	2.05418e-10	5.39481e-09
eschColi_CFT073_refSeq_c0396	99.2711			0.725412	0.198527	3.65398	0.00025821	0.00245221
eschColi_CFT073_refSeq_c3653	39.3092			0.733503	0.234429	3.12889	0.00175467	0.0123854
eschColi_CFT073_refSeq_c2727	41.5246			0.734264	0.23082	3.18111	0.0014671	0.0106269
eschColi_CFT073_refSeq_c0740	156.374			0.742352	0.161137	4.60696	4.08608e-06	6.07869e-05
eschColi_CFT073_refSeq_c2153	100.25			0.743804	0.191593	3.88221	0.000103511	0.00111157
eschColi_CFT073_refSeq_c2158	414.077			0.745842	0.114254	6.5279	6.66962e-11	1.85526e-09
eschColi_CFT073_refSeq_c1630	112.543			0.747352	0.185228	4.03477	5.46567e-05	0.000640751
eschColi_CFT073_refSeq_c4520	69.255			0.758061	0.214467	3.53463	0.000408348	0.00361515
eschColi_CFT073_refSeq_c1271	92.1915			0.765041	0.192008	3.98443	6.7643e-05	0.000773698
eschColi_CFT073_refSeq_c5459	350.595			0.768201	0.147875	5.19492	2.04803e-07	3.77561e-06
eschColi_CFT073_refSeq_c0568	62.3653			0.772605	0.239894	3.2206	0.0012792	0.00954529
eschColi_CFT073_refSeq_c2692	1479.24			0.774658	0.103312	7.49821	6.46974e-14	2.37611e-12
eschColi_CFT073_refSeq_c4590	177.319			0.781046	0.167063	4.67515	2.93736e-06	4.51259e-05
eschColi_CFT073_refSeq_c3622	45.1547			0.78434	0.235029	3.33721	0.000846248	0.00673132
eschColi_CFT073_refSeq_c2446	518.827			0.786698	0.152911	5.14481	2.67785e-07	4.87929e-06
eschColi_CFT073_refSeq_c0606	1122.95			0.788258	0.0996634	7.90921	2.59034e-15	1.11717e-13
eschColi_CFT073_refSeq_c2235	533.248			0.795676	0.132356	6.01163	1.83668e-09	4.27437e-08
eschColi_CFT073_refSeq_c3428	322.617			0.798686	0.127693	6.25471	3.98247e-10	1.01748e-08
eschColi_CFT073_refSeq_c4224	410.393			0.81192	0.130266	6.23278	4.58226e-10	1.14581e-08
eschColi_CFT073_refSeq_c0366	70.9342			0.820401	0.203308	4.03527	5.45399e-05	0.000640751
eschColi_CFT073_refSeq_c2370	53.0544			0.822354	0.223027	3.68723	0.000226708	0.00219743
eschColi_CFT073_refSeq_c3195	280.136			0.823229	0.134093	6.13923	8.29213e-10	2.01976e-08
eschColi_CFT073_refSeq_c2474	68.4436			0.824359	0.212306	3.88288	0.000103229	0.00111157
eschColi_CFT073_refSeq_c4523	27.2645			0.844831	0.24245	3.48456	0.000492952	0.00425987
eschColi_CFT073_refSeq_c4326	3512.42			0.846076	0.109838	7.70296	1.32955e-14	5.29679e-13
eschColi_CFT073_refSeq_c3530	321.52			0.851898	0.129522	6.57724	4.7926e-11	1.36546e-09
eschColi_CFT073_refSeq_c5448	189.327			0.874647	0.160755	5.44088	5.30195e-08	1.06515e-06
eschColi_CFT073_refSeq_c4192	405.455			0.876335	0.133638	6.55755	5.46985e-11	1.53975e-09
eschColi_CFT073_refSeq_c5401	271.837			0.909344	0.142997	6.3592	2.02806e-10	5.38639e-09
eschColi_CFT073_refSeq_c4328	1344.71			0.919961	0.140889	6.52967	6.59137e-11	1.84441e-09
eschColi_CFT073_refSeq_c0605	294.553			0.937856	0.156855	5.97914	2.24312e-09	5.19455e-08
eschColi_CFT073_refSeq_c3972	154.971			0.964523	0.185555	5.19804	2.01397e-07	3.72743e-06
eschColi_CFT073_refSeq_c1921	645.11			0.984172	0.120477	8.16897	3.11046e-16	1.40599e-14
eschColi_CFT073_refSeq_c3218	1404.97			0.994006	0.136154	7.3006	2.86477e-13	1.01258e-11
eschColi_CFT073_refSeq_c1610	91.1967			1.02138	0.191995	5.31983	1.03863e-07	1.9929e-06
eschColi_CFT073_refSeq_c4321	3083.19			1.03405	0.124729	8.29037	1.12896e-16	5.4714e-15
eschColi_CFT073_refSeq_c2072	32577			1.03704	0.0933959	11.1037	1.20307e-28	1.48832e-26
eschColi_CFT073_refSeq_c4324	391.787			1.05649	0.158676	6.65815	2.77297e-11	7.94862e-10
eschColi_CFT073_refSeq_c4225	86.7678			1.06402	0.22118	4.81066	1.50431e-06	2.41357e-05
eschColi_CFT073_refSeq_c4325	1749.52			1.10034	0.0807904	13.6196	3.06123e-42	6.85279e-40
eschColi_CFT073_refSeq_c4306	273.318			1.13119	0.153993	7.34574	2.04623e-13	7.28738e-12
eschColi_CFT073_refSeq_c4322	618.739			1.17565	0.122396	9.60529	7.5944e-22	6.05106e-20
eschColi_CFT073_refSeq_c2345	56.9898			1.1983	0.218628	5.48103	4.22851e-08	8.60529e-07
eschColi_CFT073_refSeq_c1922	2706.91			1.19922	0.0987353	12.1458	6.03616e-34	1.05096e-31
eschColi_CFT073_refSeq_c4320	1589.72			1.23273	0.103132	11.9529	6.26725e-33	1.01594e-30
eschColi_CFT073_refSeq_c3657	93.3616			1.256	0.193598	6.4877	8.71569e-11	2.39605e-09
eschColi_CFT073_refSeq_c4319	131.347			1.2966	0.171698	7.55166	4.29737e-14	1.61615e-12
eschColi_CFT073_refSeq_c3656	296.585			1.40105	0.153599	9.12145	7.41254e-20	4.83977e-18
eschColi_CFT073_refSeq_c2344	729.385			1.41419	0.116161	12.1743	4.25824e-34	7.69923e-32
Downregulated genes in untreated ∆c3600 compared to untreated CFT073 wildtype
GeneID	gene name	Gene name	Gene function	log2FC (WT vs. ∆c3600)
eschColi_CFT073_refSeq_c4323	500.303	yhiE	LuxR family transcriptional regulator, glutamate-dependent acid resistance regulator	1.60367	0.158354	10.1271	4.18986e-24	3.9393e-22
eschColi_CFT073_refSeq_c3654	189.604	c3654	Hypothetical protein yeeP	2.31084	0.16323	14.157	1.69098e-45	3.97464e-43
eschColi_CFT073_refSeq_c3655	16636	c3655	Antigen 43 precursor	2.48592	0.100973	24.6197	7.77682e-134	7.31177e-131
eschColi_CFT073_refSeq_c3600	764.433	c3600	putative TetR-family transcriptional regulator	6.67641	0.195951	34.0718	1.93262e-254	3.02842e-251

## Sheet: upregulated in ∆c3600
Upregulated genes in untreated ∆c3600 compared to untreated CFT073 wildtype
GeneID	gene name	Gene name	Gene function	log2FC (WT vs. ∆c3600)	StdErr	Wald-Stats	Pvalue	Padj
eschColi_CFT073_refSeq_c3599	32550	c3599	unknown function	-6.51019	0.0793792	-82.0137	0	0
eschColi_CFT073_refSeq_c3601	37958.1	c3601	unknonw function	-5.20641	0.104389	-49.875	0	0
eschColi_CFT073_refSeq_c3322	39157.9	cysI	Sulfite reductase [NADPH] hemoprotein beta-component	-2.55744	0.126879	-20.1565	2.35959e-90	1.38656e-87
eschColi_CFT073_refSeq_c3321	15066.4	cysH	Phosphoadenosine phosphosulfate reductase	-2.49852	0.11672	-21.406	1.17418e-101	7.88544e-99
eschColi_CFT073_refSeq_c2956	25230.6	cysA	Sulfate transport ATP-binding protein cysA	-2.40246	0.123794	-19.4069	6.74889e-84	3.52517e-81
eschColi_CFT073_refSeq_c3317	8735.53	cysC	Adenylylsulfate kinase	-2.27415	0.127063	-17.8978	1.22594e-71	4.80263e-69
eschColi_CFT073_refSeq_c4842	4566.29	fdoI	Formate dehydrogenase	-2.2307	0.0770359	-28.9566	2.31959e-184	2.72609e-181
eschColi_CFT073_refSeq_c4843	8324.47	fdoH	Formate dehydrogenase-O beta subunit	-2.21334	0.0917618	-24.1205	1.52234e-128	1.19275e-125
eschColi_CFT073_refSeq_c3319	26394.5	cysD	Sulfate adenylyltransferase subunit 2	-2.21233	0.194651	-11.3656	6.20145e-30	8.83424e-28
eschColi_CFT073_refSeq_c2957	4124.29	c2957	sulfate/thiosulfate transport system permease protein	-2.15987	0.131737	-16.3953	2.06642e-60	7.47251e-58
eschColi_CFT073_refSeq_c3318	37496.3	cysN	Sulfate adenylyltransferase subunit 1	-2.11819	0.187694	-11.2854	1.54993e-29	2.143e-27
eschColi_CFT073_refSeq_c1078	472.512	ycbN	Alkanesulfonate monooxygenase	-2.08441	0.172115	-12.1106	9.28546e-34	1.55896e-31
eschColi_CFT073_refSeq_c2955	14805.3	cysM	Cysteine synthase B	-2.08434	0.112816	-18.4755	3.25052e-76	1.38916e-73
eschColi_CFT073_refSeq_c3323	47805.9	cysJ	Sulfite reductase [NADPH] flavoprotein alpha-component	-2.06545	0.191264	-10.7989	3.48239e-27	3.80714e-25
eschColi_CFT073_refSeq_c0472	423.435	tauA	Taurine-binding periplasmic protein precursor	-1.9356	0.174966	-11.0627	1.9025e-28	2.29324e-26
eschColi_CFT073_refSeq_c2948	80403.1	cysK	Cysteine synthase A	-1.9205	0.128005	-15.0033	6.9812e-51	1.93051e-48
eschColi_CFT073_refSeq_c4583	16997.2	nlpA	Lipoprotein-28 precursor	-1.86187	0.119324	-15.6034	6.89906e-55	2.31661e-52
eschColi_CFT073_refSeq_c2447	8482.3	cbl	cys regulon transcriptional activator	-1.83981	0.209559	-8.77946	1.64259e-18	9.53312e-17
eschColi_CFT073_refSeq_c2335	17572.7	fliY	Cystine-binding periplasmic protein precursor	-1.81999	0.191298	-9.51389	1.8366e-21	1.39256e-19
eschColi_CFT073_refSeq_c1758	3984.98	yciW	Hypothetical protein yciW	-1.79783	0.204066	-8.81006	1.25083e-18	7.44324e-17
eschColi_CFT073_refSeq_c0475	345.284	tauC	Taurine transport system permease protein tauC	-1.77861	0.192157	-9.25603	2.12177e-20	1.48872e-18
eschColi_CFT073_refSeq_c2959	12066.2	cysP	Thiosulfate-binding protein precursor	-1.74373	0.234345	-7.44088	1.00014e-13	3.64469e-12
eschColi_CFT073_refSeq_c4869	6891.18	sbp	Sulfate-binding protein precursor	-1.71749	0.232475	-7.38786	1.49213e-13	5.39576e-12
eschColi_CFT073_refSeq_c2958	4371.11	cysU	Sulfate transport system permease protein cysT	-1.71196	0.220855	-7.75151	9.08083e-15	3.64863e-13
eschColi_CFT073_refSeq_c2128	38910.9	ydjN	Hypothetical symporter ydjN	-1.70389	0.118557	-14.372	7.76061e-47	1.92014e-44
eschColi_CFT073_refSeq_c1079	257.771	ycbO	Putative aliphatic sulfonates binding protein precursor	-1.66451	0.188742	-8.81895	1.15535e-18	7.05153e-17
eschColi_CFT073_refSeq_c5624	55846.8	fdoG	Formate dehydrogenase-O, major subunit	-1.66216	0.0888128	-18.7154	3.7099e-78	1.74402e-75
eschColi_CFT073_refSeq_c1080	248.461	ycbP	FMN reductase	-1.65706	0.198962	-8.32855	8.18374e-17	4.04966e-15
eschColi_CFT073_refSeq_c2954	704.133	yfeK	Hypothetical protein yfeK precursor	-1.59909	0.142266	-11.2401	2.59055e-29	3.38283e-27
eschColi_CFT073_refSeq_c0476	555.787	tauD	Alpha-ketoglutarate-dependent taurine dioxygenase	-1.5512	0.177241	-8.75193	2.09741e-18	1.18794e-16
eschColi_CFT073_refSeq_c2782	127.058	glpA	Anaerobic glycerol-3-phosphate dehydrogenase subunit A	-1.5346	0.185714	-8.26325	1.41765e-16	6.80036e-15
eschColi_CFT073_refSeq_c3118	6080.5	c3118	Hypothetical protein	-1.53151	0.100869	-15.1832	4.56665e-52	1.34174e-49
eschColi_CFT073_refSeq_c0915	5223.74	yliB	glutathione transport system substrate-binding protein	-1.51794	0.10155	-14.9477	1.61319e-50	4.21312e-48

## Sheet: downregulated in ∆c3600
Downregulated genes in untreated ∆c3600 compared to untreated CFT073 wildtype
GeneID	gene name	Gene name	Gene function	log2FC (WT vs. ∆c3600)	StdErr	Wald-Stats	Pvalue	Padj
eschColi_CFT073_refSeq_c4323	500.303	yhiE	LuxR family transcriptional regulator, glutamate-dependent acid resistance regulator	1.60367	0.158354	10.1271	4.18986e-24	3.9393e-22
eschColi_CFT073_refSeq_c3654	189.604	c3654	Hypothetical protein yeeP	2.31084
eschColi_CFT073_refSeq_c3655	16636	c3655	Antigen 43 precursor	2.48592	0.104389	-49.875	0	0
eschColi_CFT073_refSeq_c3600	764.433	c3600	putative TetR-family transcriptional regulator	6.67641	0.126879	-20.1565	2.35959e-90	1.38656e-87
					0.11672	-21.406	1.17418e-101	7.88544e-99
					0.123794	-19.4069	6.74889e-84	3.52517e-81
					0.127063	-17.8978	1.22594e-71	4.80263e-69
					0.0770359	-28.9566	2.31959e-184	2.72609e-181
					0.0917618	-24.1205	1.52234e-128	1.19275e-125
					0.194651	-11.3656	6.20145e-30	8.83424e-28
					0.131737	-16.3953	2.06642e-60	7.47251e-58
					0.187694	-11.2854	1.54993e-29	2.143e-27
					0.172115	-12.1106	9.28546e-34	1.55896e-31
					0.112816	-18.4755	3.25052e-76	1.38916e-73
					0.191264	-10.7989	3.48239e-27	3.80714e-25
					0.174966	-11.0627	1.9025e-28	2.29324e-26
					0.128005	-15.0033	6.9812e-51	1.93051e-48
					0.119324	-15.6034	6.89906e-55	2.31661e-52
					0.209559	-8.77946	1.64259e-18	9.53312e-17
					0.191298	-9.51389	1.8366e-21	1.39256e-19
					0.204066	-8.81006	1.25083e-18	7.44324e-17
					0.192157	-9.25603	2.12177e-20	1.48872e-18
					0.234345	-7.44088	1.00014e-13	3.64469e-12
					0.232475	-7.38786	1.49213e-13	5.39576e-12
					0.220855	-7.75151	9.08083e-15	3.64863e-13
					0.118557	-14.372	7.76061e-47	1.92014e-44
					0.188742	-8.81895	1.15535e-18	7.05153e-17
					0.0888128	-18.7154	3.7099e-78	1.74402e-75
					0.198962	-8.32855	8.18374e-17	4.04966e-15
					0.142266	-11.2401	2.59055e-29	3.38283e-27
					0.177241	-8.75193	2.09741e-18	1.18794e-16
					0.185714	-8.26325	1.41765e-16	6.80036e-15
					0.100869	-15.1832	4.56665e-52	1.34174e-49
					0.10155	-14.9477	1.61319e-50	4.21312e-48
					0.0980414	-15.1893	4.16229e-52	1.30446e-49
					0.174829	-8.17291	3.01027e-16	1.37391e-14
					0.169967	-7.80046	6.16812e-15	2.56605e-13
					0.100399	-13.2001	8.7638e-40	1.87266e-37
					0.117504	-11.2663	1.925e-29	2.58555e-27
					0.106343	-12.3922	2.88025e-35	5.64169e-33
					0.130152	-10.1157	4.70709e-24	4.33883e-22
					0.10644	-12.2918	1.00249e-34	1.88509e-32
					0.116699	-11.0054	3.59785e-28	4.22837e-26
					0.114996	-11.1382	8.17414e-29	1.03856e-26
					0.12005	-10.5216	6.86852e-26	7.17531e-24
					0.0973502	-12.7508	3.0839e-37	6.30322e-35
					0.113101	-10.8076	3.1699e-27	3.54803e-25
					0.103465	-11.5476	7.59145e-31	1.15121e-28
					0.11864	-9.56718	1.0986e-21	8.58189e-20
					0.114112	-9.76582	1.57822e-22	1.37393e-20
					0.0953498	-11.656	2.13968e-31	3.35288e-29
					0.103206	-10.7679	4.88188e-27	5.21585e-25
					0.108011	-10.2162	1.67851e-24	1.64389e-22
					0.130207	-8.46219	2.62412e-17	1.37067e-15
					0.130207	-8.46219	2.62412e-17	1.37067e-15
					0.113632	-9.56578	1.11358e-21	8.58189e-20
					0.125557	-8.59052	8.65752e-18	4.73244e-16
					0.114506	-9.27494	1.77713e-20	1.2658e-18
					0.10877	-9.40677	5.11616e-21	3.75798e-19
					0.110651	-8.96975	2.97175e-19	1.86269e-17
					0.120894	-8.2	2.40388e-16	1.13007e-14
					0.117541	-8.40828	4.1606e-17	2.12597e-15
					0.117541	-8.40828	4.1606e-17	2.12597e-15
					0.203012	-4.82044	1.43244e-06	2.31406e-05
					0.119132	-8.08522	6.20503e-16	2.75187e-14
					0.119132	-8.08522	6.20503e-16	2.75187e-14
					0.123427	-7.77341	7.63988e-15	3.09613e-13
					0.123427	-7.77341	7.63988e-15	3.09613e-13
					0.101802	-9.14727	5.83909e-20	3.86614e-18
					0.101802	-9.14727	5.83909e-20	3.86614e-18
					0.115975	-8.01037	1.14363e-15	5.02451e-14
					0.111796	-8.18689	2.68061e-16	1.23544e-14
					0.104758	-8.58896	8.77586e-18	4.74199e-16
					0.124836	-7.03068	2.05523e-12	6.66319e-11
					0.202366	-4.29291	1.76347e-05	0.000228377
					0.211721	-4.07348	4.63154e-05	0.000558278
					0.0781156	-10.8602	1.78275e-27	2.04408e-25
					0.124571	-6.79538	1.08029e-11	3.31923e-10
					0.085304	-9.66824	4.11396e-22	3.51631e-20
					0.239544	-3.41228	0.000644211	0.00538868
					0.0769575	-10.3812	3.02045e-25	3.08677e-23
					0.0927878	-8.55141	1.2159e-17	6.4954e-16
					0.122181	-6.44543	1.15272e-10	3.13232e-09
					0.240235	-3.24716	0.00116561	0.00885225
					0.067368	-11.5003	1.31396e-30	1.93029e-28
					0.0814277	-9.36306	7.74595e-21	5.60211e-19
					0.213675	-3.54622	0.000390796	0.00347942
					0.112707	-6.66764	2.59951e-11	7.49711e-10
					0.0829655	-8.80547	1.30308e-18	7.65724e-17
					0.0949512	-7.63254	2.30172e-14	8.86916e-13
					0.0988566	-7.28623	3.18745e-13	1.11822e-11
					0.0869895	-8.1946	2.51437e-16	1.1703e-14
					0.163369	-4.35578	1.32594e-05	0.000179116
					0.111292	-6.35808	2.04292e-10	5.39481e-09
					0.0918544	-7.66299	1.81658e-14	7.17625e-13
					0.0678031	-10.3685	3.45068e-25	3.45142e-23
					0.0900375	-7.78509	6.96635e-15	2.8727e-13
					0.091567	-7.65273	1.96761e-14	7.70812e-13
					0.083454	-8.31848	8.91002e-17	4.36313e-15
					0.123875	-5.58161	2.38301e-08	5.00112e-07
					0.0822675	-8.32887	8.16183e-17	4.04966e-15
					0.0700077	-9.62631	6.19132e-22	5.10621e-20
					0.0842481	-7.93744	2.06398e-15	8.98406e-14
					0.104169	-6.41818	1.37916e-10	3.7261e-09
					0.0888971	-7.51611	5.64291e-14	2.08877e-12
					0.134945	-4.90031	9.56862e-07	1.58388e-05
					0.0648345	-10.1639	2.8723e-24	2.75565e-22
					0.0694121	-9.45654	3.18311e-21	2.37521e-19
					0.129905	-5.04395	4.56029e-07	7.99922e-06
					0.212673	-3.07806	0.00208354	0.0141395
					0.0670132	-9.76646	1.56833e-22	1.37393e-20
					0.192725	-3.37796	0.000730256	0.00595995
					0.0651867	-9.97381	1.98458e-23	1.79414e-21
					0.103207	-6.2361	4.48622e-10	1.12779e-08
					0.145709	-4.39285	1.11874e-05	0.000154229
					0.101593	-6.21057	5.2792e-10	1.3131e-08
					0.230767	-2.70234	0.00688536	0.0375402
					0.0678632	-9.01954	1.88877e-19	1.19988e-17
					0.0704832	-8.65892	4.76237e-18	2.66523e-16
					0.142286	-4.28687	1.8121e-05	0.000234029
					0.142408	-4.1998	2.67146e-05	0.000337595
					0.108933	-5.47869	4.28483e-08	8.68233e-07
					0.0617473	-9.66021	4.4493e-22	3.73503e-20
					0.103329	-5.72852	1.01309e-08	2.16546e-07
					0.174359	-3.37386	0.000741225	0.00603674
					0.0666492	-8.81754	1.17e-18	7.05153e-17
					0.0835038	-7.03199	2.03613e-12	6.64712e-11
					0.0740312	-7.8999	2.79131e-15	1.18216e-13
					0.0761602	-7.62874	2.37058e-14	9.06024e-13
					0.0866406	-6.70194	2.0567e-11	6.0053e-10
					0.0904397	-6.38609	1.70177e-10	4.54548e-09
					0.190582	-3.022	0.0025111	0.0165796
					0.0622128	-9.23515	2.5792e-20	1.78307e-18
					0.08446	-6.76321	1.34964e-11	4.01562e-10
					0.205135	-2.77846	0.00546179	0.0316986
					0.0804611	-7.065	1.60616e-12	5.35501e-11
					0.0614762	-9.23093	2.68305e-20	1.82797e-18
					0.154926	-3.65123	0.000260982	0.00246361
					0.0671571	-8.39797	4.54282e-17	2.29632e-15
					0.126085	-4.45658	8.32764e-06	0.000117916
					0.135999	-4.12391	3.72493e-05	0.000457204
					0.083737	-6.67892	2.40704e-11	6.98488e-10
					0.0625426	-8.94186	3.82681e-19	2.36708e-17
					0.0614933	-9.02237	1.84058e-19	1.18528e-17
					0.127865	-4.33035	1.48872e-05	0.000198257
					0.18466	-2.99426	0.00275109	0.0178878
					0.192831	-2.8541	0.0043159	0.0258789
					0.0747105	-7.35355	1.93016e-13	6.92646e-12
					0.0928321	-5.9011	3.61093e-09	8.00707e-08
					0.0829256	-6.57455	4.88015e-11	1.38202e-09
					0.0711335	-7.65117	1.99153e-14	7.73735e-13
					0.112688	-4.78788	1.6855e-06	2.66242e-05
					0.177321	-3.01118	0.00260232	0.0170859
					0.14901	-3.57663	0.000348055	0.00316481
					0.112375	-4.73692	2.16988e-06	3.37768e-05
					0.0890469	-5.95978	2.52571e-09	5.79188e-08
					0.088039	-6.01441	1.80545e-09	4.22259e-08
					0.13427	-3.87419	0.000106981	0.001143
					0.0652835	-7.90735	2.62932e-15	1.12367e-13
					0.188611	-2.73464	0.00624488	0.0351794
					0.0716307	-7.06129	1.64964e-12	5.46123e-11
					0.0987315	-5.1205	3.04721e-07	5.46754e-06
					0.093594	-5.39503	6.85116e-08	1.36001e-06
					0.105488	-4.78465	1.71285e-06	2.69302e-05
					0.0861654	-5.84931	4.93603e-09	1.0894e-07
					0.0937243	-5.37498	7.65924e-08	1.50653e-06
					0.0731943	-6.86412	6.69019e-12	2.09671e-10
					0.0964629	-5.17546	2.27353e-07	4.15871e-06
					0.0916418	-5.42686	5.73529e-08	1.1473e-06
					0.120089	-4.12571	3.69595e-05	0.000454834
					0.108479	-4.54919	5.3853e-06	7.86221e-05
					0.0804676	-6.04236	1.51877e-09	3.56987e-08
					0.0715738	-6.77249	1.26589e-11	3.86397e-10
					0.0844493	-5.72847	1.0134e-08	2.16546e-07
					0.109163	-4.42369	9.70297e-06	0.000134952
					0.0808073	-5.9655	2.43893e-09	5.6203e-08
					0.0633633	-7.60293	2.89495e-14	1.09751e-12
					0.0706449	-6.77156	1.27402e-11	3.86397e-10
					0.0671063	-7.12015	1.07813e-12	3.64624e-11
					0.12765	-3.72717	0.000193645	0.00190445
					0.120486	-3.94392	8.01587e-05	0.000895074
					0.140327	-3.38604	0.000709093	0.00581753
					0.0631333	-7.52198	5.39515e-14	2.0129e-12
					0.0675483	-7.00603	2.45178e-12	7.89441e-11
					0.113945	-4.14403	3.41255e-05	0.000423282
					0.156445	-3.01759	0.00254796	0.0167758
					0.0599881	-7.85748	3.91933e-15	1.64507e-13
					0.0743243	-6.33835	2.32241e-10	6.06535e-09
					0.0939913	-5.0048	5.59189e-07	9.70018e-06
					0.0678936	-6.89773	5.28396e-12	1.66711e-10
					0.130742	-3.54625	0.000390754	0.00347942
					0.12054	-3.80481	0.000141911	0.001444
					0.0790655	-5.78787	7.12825e-09	1.55138e-07
					0.103233	-4.40962	1.03553e-05	0.0001436
					0.064025	-7.04495	1.85532e-12	6.09919e-11
					0.117948	-3.81206	0.000137811	0.00141452
					0.169118	-2.65375	0.00796023	0.0419989
					0.108459	-4.12695	3.67598e-05	0.000453564
					0.139858	-3.194	0.00140317	0.0102839
					0.0972206	-4.59464	4.33498e-06	6.38831e-05
					0.0800371	-5.51358	3.51597e-08	7.28132e-07
					0.0832858	-5.29641	1.18098e-07	2.2477e-06
					0.0943872	-4.66477	3.08966e-06	4.71574e-05
					0.16881	-2.59906	0.00934802	0.0474944
					0.0716101	-6.12327	9.16723e-10	2.2214e-08
					0.116321	-3.75332	0.000174507	0.00174174
					0.111437	-3.91732	8.95382e-05	0.000985759
					0.0881007	-4.95131	7.37174e-07	1.2556e-05
					0.0824471	-5.25287	1.49743e-07	2.82708e-06
					0.0937717	-4.6003	4.21878e-06	6.23663e-05
					0.0670042	-6.4147	1.41097e-10	3.79027e-09
					0.0754052	-5.68733	1.29044e-08	2.74496e-07
					0.0791828	-5.39489	6.85648e-08	1.36001e-06
					0.0586623	-7.25602	3.98639e-13	1.38815e-11
					0.0839034	-5.05948	4.20398e-07	7.42966e-06
					0.122609	-3.4584	0.000543391	0.00462768
					0.0941468	-4.50302	6.69947e-06	9.66079e-05
					0.0711256	-5.90357	3.55712e-09	7.96288e-08
					0.073047	-5.745	9.19222e-09	1.98223e-07
					0.141062	-2.97304	0.00294871	0.0186822
					0.151893	-2.72983	0.0063367	0.035409
					0.143738	-2.87333	0.00406165	0.0246055
					0.0907502	-4.54426	5.51279e-06	8.02341e-05
					0.0942711	-4.36995	1.24277e-05	0.000168852
					0.101389	-4.04691	5.18985e-05	0.000616098
					0.0917273	-4.45789	8.27699e-06	0.000117553
					0.104965	-3.87521	0.000106533	0.0011408
					0.0934857	-4.34922	1.3662e-05	0.000182977
					0.0643103	-6.31454	2.70972e-10	7.03778e-09
					0.132092	-3.05629	0.00224097	0.0150713
					0.0841136	-4.79514	1.62561e-06	2.59051e-05
					0.0770966	-5.22032	1.78613e-07	3.34526e-06
					0.102814	-3.9044	9.44605e-05	0.0010327
					0.151649	-2.64174	0.00824819	0.0427977
					0.151649	-2.64174	0.00824819	0.0427977
					0.151649	-2.64174	0.00824819	0.0427977
					0.151649	-2.64174	0.00824819	0.0427977
					0.151649	-2.64174	0.00824819	0.0427977
					0.151649	-2.64174	0.00824819	0.0427977
					0.151649	-2.64174	0.00824819	0.0427977
					0.151649	-2.64174	0.00824819	0.0427977
					0.0810138	-4.93401	8.0558e-07	1.35736e-05
					0.0854986	-4.66882	3.02928e-06	4.63865e-05
					0.116925	-3.40023	0.000673285	0.00558221
					0.0946917	-4.16461	3.11887e-05	0.000391745
					0.0811552	-4.85166	1.22429e-06	2.01046e-05
					0.0798812	-4.91874	8.71016e-07	1.452e-05
					0.0625596	-6.2801	3.38364e-10	8.73982e-09
					0.0972423	-4.03557	5.44701e-05	0.000640751
					0.0767499	-5.09139	3.55447e-07	6.35345e-06
					0.123403	-3.16186	0.00156763	0.011251
					0.0576312	-6.76495	1.33353e-11	3.99293e-10
					0.0837521	-4.63436	3.58045e-06	5.41212e-05
					0.112468	-3.44755	0.000565688	0.00480018
					0.10273	-3.77393	0.000160693	0.0016107
					0.0615983	-6.25839	3.88981e-10	9.99235e-09
					0.0700022	-5.50422	3.708e-08	7.64531e-07
					0.0852954	-4.51192	6.42432e-06	9.29253e-05
					0.0895862	-4.27787	1.88688e-05	0.000242356
					0.0890264	-4.29837	1.72057e-05	0.000224677
					0.0797382	-4.79539	1.62362e-06	2.59051e-05
					0.103931	-3.67402	0.000238765	0.00228137
					0.0741552	-5.14346	2.69724e-07	4.89565e-06
					0.0795264	-4.78762	1.68773e-06	2.66242e-05
					0.134852	-2.81973	0.00480646	0.0284216
					0.0653221	-5.79797	6.7121e-09	1.46761e-07
					0.0720748	-5.23621	1.63909e-07	3.08214e-06
					0.105815	-3.5567	0.000375544	0.00337559
					0.099797	-3.74548	0.000180049	0.00178568
					0.0662067	-5.62751	1.82829e-08	3.85417e-07
					0.0992389	-3.74412	0.000181026	0.00179159
					0.142996	-2.59281	0.00951944	0.048171
					0.130608	-2.83677	0.00455719	0.027187
					0.101584	-3.64159	0.00027096	0.00254248
					0.0595263	-6.19207	5.93807e-10	1.4692e-08
					0.0690332	-5.3303	9.80531e-08	1.90474e-06
					0.0761705	-4.82816	1.37797e-06	2.24147e-05
					0.0825879	-4.442	8.91259e-06	0.00012582
					0.0955485	-3.82647	0.000129993	0.00135198
					0.118971	-3.06549	0.00217311	0.014699
					0.0612613	-5.95191	2.65036e-09	6.019e-08
					0.118075	-3.07794	0.00208438	0.0141395
					0.132535	-2.74051	0.00613441	0.0347549
					0.0874106	-4.15306	3.28052e-05	0.000409064
					0.098487	-3.68199	0.00023142	0.00223417
					0.0612102	-5.9195	3.2292e-09	7.26339e-08
					0.0862446	-4.19423	2.73795e-05	0.00034507
					0.0728299	-4.94816	7.49185e-07	1.27145e-05
					0.0576608	-6.24532	4.2292e-10	1.06959e-08
					0.10689	-3.35685	0.000788358	0.00631358
					0.0723608	-4.95205	7.34369e-07	1.25537e-05
					0.133351	-2.66646	0.00766537	0.0407635
					0.118887	-2.98183	0.00286534	0.0184016
					0.114388	-3.094	0.00197476	0.0135523
					0.109144	-3.24177	0.00118792	0.008978
					0.0592561	-5.95859	2.54427e-09	5.80612e-08
					0.0848208	-4.16221	3.15183e-05	0.000394062
					0.092183	-3.80487	0.000141876	0.001444
					0.100684	-3.48055	0.00050039	0.0042864
					0.0782838	-4.4737	7.68781e-06	0.000109849
					0.0620442	-5.63346	1.76632e-08	3.74029e-07
					0.0738644	-4.72757	2.27226e-06	3.51378e-05
					0.111458	-3.12136	0.0018002	0.0125934
					0.0864817	-4.02274	5.75242e-05	0.000667707
					0.0727383	-4.77194	1.82458e-06	2.85912e-05
					0.0965936	-3.59149	0.000328797	0.00301889
					0.0692666	-4.99964	5.74382e-07	9.9271e-06
					0.0678528	-5.07969	3.78058e-07	6.73201e-06
					0.119796	-2.86953	0.0041108	0.0248073
					0.127636	-2.69134	0.00711664	0.0384986
					0.0681062	-5.03861	4.68922e-07	8.16446e-06
					0.0581385	-5.90114	3.61008e-09	8.00707e-08
					0.0907505	-3.77741	0.000158466	0.00159177
					0.0927756	-3.68144	0.000231924	0.00223417
					0.0977643	-3.49116	0.000480936	0.00417137
					0.115728	-2.94558	0.00322355	0.0201783
					0.0633775	-5.37117	7.82276e-08	1.53228e-06
					0.111568	-3.04213	0.00234914	0.0156643
					0.0835217	-4.05693	4.97224e-05	0.000594771
					0.0773966	-4.35249	1.34602e-05	0.000180789
					0.0770256	-4.35819	1.31145e-05	0.00017767
					0.0871777	-3.84838	0.000118902	0.00125046
					0.0723221	-4.62925	3.66999e-06	5.52969e-05
					0.0807576	-4.14528	3.39403e-05	0.000422099
					0.0681199	-4.91007	9.10454e-07	1.51238e-05
					0.123838	-2.69957	0.00694291	0.0376866
					0.0881568	-3.78285	0.000155045	0.00156074
					0.0774079	-4.30546	1.66636e-05	0.000219428
					0.0638994	-5.20735	1.91552e-07	3.57335e-06
					0.0922434	-3.60224	0.000315487	0.00291949
					0.077047	-4.30667	1.65731e-05	0.000218848
					0.0715035	-4.61563	3.91902e-06	5.84867e-05
					0.0615027	-5.35628	8.49544e-08	1.65714e-06
					0.112775	-2.91724	0.00353141	0.0217578
					0.0959893	-3.41109	0.000647032	0.00540266
					0.0850838	-3.83041	0.000127929	0.00133643
					0.0885605	-3.67539	0.00023749	0.00227381
					0.073295	-4.43556	9.18338e-06	0.000128869
					0.0895347	-3.62939	0.00028409	0.00266038
					0.0726855	-4.46797	7.8965e-06	0.000112489
					0.0807528	-4.01395	5.971e-05	0.000691371
					0.084657	-3.8054	0.000141573	0.001444
					0.0604118	-5.3241	1.01452e-07	1.95462e-06
					0.065209	-4.93049	8.20229e-07	1.37221e-05
					0.090412	-3.54873	0.000387092	0.00346613
					0.119778	-2.66809	0.00762847	0.0406132
					0.0830718	-3.84085	0.000122609	0.00128658
					0.110361	-2.88057	0.00396957	0.0241722
					0.0827785	-3.83925	0.000123411	0.00129211
					0.0748388	-4.24124	2.22284e-05	0.000283186
					0.09857	-3.18867	0.00142928	0.010401
					0.0655866	-4.79188	1.65225e-06	2.62406e-05
					0.0853177	-3.68034	0.000232919	0.00223917
					0.0767515	-4.08961	4.32104e-05	0.000523536
					0.0794696	-3.94522	7.97282e-05	0.000892386
					0.0956487	-3.27569	0.00105402	0.00813624
					0.0825863	-3.78308	0.000154902	0.00156074
					0.061431	-5.07378	3.89987e-07	6.91822e-06
					0.0841228	-3.70125	0.000214541	0.00208811
					0.0952876	-3.2637	0.00109966	0.00841936
					0.10772	-2.86809	0.00412961	0.0248888
					0.0772423	-3.98634	6.7101e-05	0.00076937
					0.0878217	-3.50271	0.000460553	0.0040168
					0.060977	-5.04061	4.64056e-07	8.10976e-06
					0.0678365	-4.49583	6.92995e-06	9.93222e-05
					0.113028	-2.69709	0.00699483	0.0378833
					0.0753578	-4.04136	5.31427e-05	0.000627698
					0.116074	-2.61644	0.00888529	0.0456999
					0.0949911	-3.17498	0.00149849	0.0108376
					0.0752767	-3.97595	7.00975e-05	0.00079789
					0.0786788	-3.79641	0.000146806	0.00149057
					0.0674829	-4.42576	9.61051e-06	0.000134062
					0.0972871	-3.06262	0.00219412	0.0147985
					0.082325	-3.59818	0.000320456	0.00295965
					0.0888462	-3.32792	0.000874979	0.00690147
					0.0903802	-3.27122	0.00107085	0.00823906
					0.0757947	-3.8987	9.67119e-05	0.00105241
					0.110891	-2.66105	0.00778975	0.0412383
					0.0870918	-3.38312	0.000716672	0.00586947
					0.104965	-2.80043	0.00510343	0.0298398
					0.0881156	-3.33309	0.000858876	0.00680873
					0.0758044	-3.86802	0.000109721	0.00116961
					0.0614612	-4.76173	1.91944e-06	2.99777e-05
					0.112105	-2.59376	0.00949329	0.0480905
					0.0655102	-4.4383	9.06726e-06	0.00012762
					0.0714559	-4.06541	4.7948e-05	0.000575009
					0.0629087	-4.60176	4.18941e-06	6.21275e-05
					0.0931458	-3.105	0.00190279	0.0131932
					0.0783993	-3.68149	0.000231879	0.00223417
					0.0807365	-3.5704	0.000356434	0.00321611
					0.110123	-2.60906	0.00907904	0.0464424
					0.0909271	-3.15967	0.00157946	0.0113168
					0.0864528	-3.31875	0.000904227	0.00709644
					0.0960433	-2.98478	0.00283782	0.0182748
					0.0653796	-4.37516	1.21344e-05	0.000165825
					0.0905519	-3.15749	0.00159132	0.0113308
					0.0935991	-3.04281	0.00234381	0.0156509
					0.101382	-2.80608	0.00501478	0.0294186
					0.0758065	-3.74742	0.00017866	0.00177941
					0.068914	-4.12075	3.77645e-05	0.000461119
					0.0973814	-2.91489	0.00355817	0.021894
					0.0713068	-3.9582	7.55164e-05	0.000855428
					0.0825033	-3.41755	0.000631877	0.00529493
					0.106633	-2.62866	0.0085723	0.044284
					0.0715416	-3.90793	9.30914e-05	0.0010201
					0.103678	-2.68739	0.00720129	0.0388226
					0.0669895	-4.13141	3.60546e-05	0.000446034
					0.0949413	-2.91227	0.00358814	0.021992
					0.089107	-3.09839	0.00194575	0.0133923
					0.0849999	-3.24485	0.00117512	0.00889572
					0.0708966	-3.88711	0.000101445	0.00109883
					0.0881159	-3.11975	0.00181004	0.0126247
					0.0712126	-3.85176	0.000117273	0.00124167
					0.0625326	-4.38631	1.15292e-05	0.000158013
					0.103369	-2.65292	0.00797984	0.0420081
					0.0872049	-3.14322	0.00167098	0.0118302
					0.0794032	-3.44375	0.000573711	0.00485949
					0.09083	-2.99766	0.00272058	0.0177139
					0.0680937	-3.97666	6.98899e-05	0.000797457
					0.062849	-4.29617	1.73771e-05	0.000226288
					0.0744425	-3.6167	0.000298387	0.00277217
					0.0805135	-3.3324	0.000861002	0.00681409
					0.0911836	-2.93327	0.00335408	0.0208565
					0.0856125	-3.12348	0.00178728	0.0125403
					0.0797713	-3.34897	0.000811127	0.00647386
					0.0858811	-3.09962	0.00193768	0.0133563
					0.0894779	-2.96575	0.00301946	0.019002
					0.0838137	-3.15431	0.00160879	0.0114243
					0.0886493	-2.97952	0.00288701	0.0184776
					0.100893	-2.61399	0.0089492	0.0458781
					0.0814461	-3.23585	0.00121282	0.00912236
					0.0811135	-3.24518	0.00117378	0.00889572
					0.0790728	-3.32463	0.000885367	0.00697171
					0.0798911	-3.28527	0.00101885	0.00792986
					0.0777067	-3.36537	0.000764403	0.00615318
					0.0746107	-3.48336	0.000495161	0.00427111
					0.0934831	-2.77921	0.00544906	0.0316638
					0.0890215	-2.91144	0.00359767	0.0220217
					0.0995959	-2.59879	0.00935542	0.0474944
					0.0880411	-2.93727	0.00331112	0.020644
					0.0704786	-3.66312	0.000249161	0.00237588
					0.0841922	-3.06638	0.00216666	0.0146765
					0.0806766	-3.19211	0.00141239	0.010294
					0.0720371	-3.55152	0.000383014	0.00343617
					0.0700886	-3.6472	0.000265115	0.00249761
					0.0634706	-4.02645	5.66264e-05	0.000660547
					0.0811692	-3.14837	0.00164181	0.0116413
					0.0590492	-4.31734	1.57923e-05	0.000209125
					0.0943675	-2.68865	0.00717412	0.0387205
					0.0638782	-3.95013	7.81091e-05	0.000876351
					0.0786848	-3.20014	0.00137362	0.0100897
					0.0741917	-3.3914	0.000695358	0.00572483
					0.0701248	-3.57461	0.000350749	0.00317702
					0.0661368	-3.78945	0.000150983	0.00152639
					0.0779837	-3.21328	0.00131229	0.00977665
					0.0672611	-3.70615	0.000210438	0.00205242
					0.0694715	-3.58484	0.00033729	0.00307884
					0.0768895	-3.23537	0.00121487	0.00912317
					0.0908748	-2.73602	0.00621879	0.0350955
					0.0622058	-3.99049	6.59356e-05	0.000759714
					0.0785485	-3.15928	0.00158161	0.0113168
					0.0611729	-4.02845	5.61451e-05	0.000656563
					0.0935113	-2.6353	0.00840627	0.0435698
					0.0731287	-3.3672	0.000759348	0.0061335
					0.066916	-3.67889	0.000234255	0.00224742
					0.0818287	-3.00785	0.00263106	0.0172025
					0.0642472	-3.82917	0.000128575	0.0013402
					0.070327	-3.48831	0.000486085	0.00420826
					0.0731452	-3.33498	0.000853048	0.00677395
					0.0614673	-3.95724	7.58205e-05	0.000856808
					0.0761786	-3.18499	0.00144758	0.0105016
					0.0844222	-2.87228	0.00407525	0.024656
					0.063507	-3.81652	0.00013535	0.00140093
					0.0650825	-3.72127	0.000198226	0.00194543
					0.0714646	-3.38675	0.000707258	0.00581262
					0.0622946	-3.88208	0.000103567	0.00111157
					0.0881299	-2.73694	0.00620129	0.0350388
					0.0754916	-3.19374	0.00140444	0.0102839
					0.0878302	-2.73913	0.00616015	0.0348482
					0.0803099	-2.98937	0.00279554	0.0181111
					0.0681055	-3.52279	0.000427034	0.00375934
					0.0639928	-3.74659	0.000179258	0.00178159
					0.0777534	-3.07885	0.00207799	0.014137
					0.0786264	-3.03936	0.00237078	0.0157862
					0.0730555	-3.2698	0.00107623	0.00825341
					0.0767146	-3.10691	0.00189055	0.0131471
					0.0689378	-3.45542	0.000549444	0.00467077
					0.0863221	-2.7529	0.00590705	0.033906
					0.0656892	-3.61722	0.000297784	0.00277205
					0.0607654	-3.90995	9.23156e-05	0.00101396
					0.0677437	-3.49796	0.00046883	0.00408143
					0.0677222	-3.4937	0.000476374	0.00413943
					0.0658996	-3.58604	0.000335732	0.00307438
					0.0688054	-3.42772	0.000608674	0.00511874
					0.0724816	-3.2522	0.00114516	0.00871098
					0.0744602	-3.1645	0.00155351	0.0111838
					0.0706921	-3.32938	0.000870383	0.00687676
					0.0746858	-3.14236	0.00167589	0.0118472
					0.0728279	-3.22114	0.00127683	0.00954274
					0.087784	-2.66301	0.0077446	0.0410455
					0.0772376	-3.02209	0.00251038	0.0165796
					0.0683958	-3.40615	0.000658867	0.00548201
					0.0778479	-2.98396	0.00284541	0.0182986
					0.0654371	-3.54668	0.00039012	0.00347942
					0.0752198	-3.08303	0.00204904	0.0140008
					0.0845073	-2.7232	0.00646522	0.03592
					0.0770875	-2.97678	0.00291292	0.0185818
					0.0680658	-3.3712	0.000748412	0.0060682
					0.0697529	-3.2796	0.00103954	0.00806416
					0.0664127	-3.42028	0.000625573	0.00525146
					0.0807196	-2.80778	0.0049884	0.0293131
					0.0666635	-3.39265	0.000692198	0.00570881
					0.0854591	-2.64297	0.00821825	0.0427977
					0.0657117	-3.42919	0.000605395	0.00510029
					0.0849238	-2.65144	0.00801499	0.0420519
					0.0695294	-3.2346	0.00121812	0.00913297
					0.0733848	-3.06196	0.00219894	0.0148097
					0.0781978	-2.86011	0.00423497	0.0254273
					0.0818838	-2.72627	0.00640544	0.0356777
					0.0655452	-3.39291	0.000691548	0.00570881
					0.0743606	-2.97382	0.00294122	0.0186822
					0.0852638	-2.58738	0.00967079	0.0488843
					0.079608	-2.76598	0.00567529	0.0327758
					0.07288	-3.01032	0.00260968	0.0171104
					0.0628874	-3.48138	0.000498835	0.0042864
					0.0759481	-2.87744	0.0040092	0.0243197
					0.066619	-3.27997	0.00103819	0.00806416
					0.0809501	-2.67185	0.00754345	0.0402974
					0.071026	-3.04357	0.00233791	0.0156337
					0.0786337	-2.74246	0.00609809	0.034664
					0.0709679	-3.0205	0.00252357	0.0166386
					0.0669272	-3.2008	0.00137048	0.0100824
					0.0698634	-3.05318	0.00226432	0.0152066
					0.0675059	-3.15786	0.00158934	0.0113308
					0.0649079	-3.27896	0.00104192	0.00806571
					0.0747276	-2.8465	0.00442028	0.0264038
					0.0813368	-2.60579	0.00916633	0.0467851
					0.0711703	-2.97616	0.0029188	0.0185925
					0.0776057	-2.72074	0.00651364	0.0360242
					0.0629745	-3.3513	0.000804323	0.00643048
					0.0734806	-2.87076	0.00409492	0.0247432
					0.0794065	-2.65196	0.00800267	0.0420382
					0.076427	-2.74537	0.00604427	0.0343996
					0.07051	-2.97263	0.00295256	0.0186822
					0.0639808	-3.27024	0.00107457	0.00825341
					0.0672231	-3.10602	0.00189623	0.0131672
					0.0739395	-2.79647	0.00516635	0.0301702
					0.0621952	-3.32199	0.000893764	0.00702606
					0.0691848	-2.97675	0.00291317	0.0185818
					0.0658051	-3.1244	0.00178168	0.0125197
					0.0706335	-2.87794	0.00400282	0.0243197
					0.0715216	-2.83094	0.00464117	0.0275482
					0.0769264	-2.62404	0.00868937	0.0447412
					0.0675062	-2.98784	0.00280956	0.0181675
					0.0652338	-3.07988	0.00207083	0.0141087
					0.0736586	-2.71859	0.00655605	0.0361778
					0.0668962	-2.98921	0.00279698	0.0181111
					0.0730872	-2.72286	0.00647187	0.03592
					0.0708176	-2.80582	0.00501888	0.0294186
					0.0582982	-3.40757	0.000655442	0.00546318
					0.0732201	-2.71203	0.00668734	0.0366828
					0.0647092	-3.03064	0.00244038	0.0161809
					0.0630519	-3.09463	0.00197059	0.0135435
					0.0620571	-3.12671	0.00176774	0.012459
					0.0621116	-3.10027	0.00193345	0.0133563
					0.0678222	-2.82037	0.00479681	0.0284003
					0.0633932	-2.99115	0.00277924	0.0180459
					0.0647695	-2.91973	0.00350338	0.0216988
					0.0687752	-2.71855	0.0065568	0.0361778
					0.069008	-2.70536	0.00682303	0.0372966
					0.0696589	-2.67253	0.00752827	0.0402621
					0.0619846	-2.99953	0.00270393	0.0176299
					0.0706088	-2.63077	0.00851921	0.0440581
					0.0659008	-2.77556	0.00551061	0.0319425
					0.0626239	-2.9144	0.0035637	0.0218993
					0.0679317	-2.67696	0.00742933	0.0398236
					0.0666196	-2.7215	0.00649866	0.0359838
					0.0667552	-2.71233	0.00668127	0.0366828
					0.0680759	-2.62822	0.00858326	0.0442919
					0.0662571	-2.68604	0.00723049	0.0389353
					0.067878	-2.58633	0.00970039	0.0489813
					0.0651445	-2.615	0.0089227	0.0457922
					0.062161	-2.7133	0.00666163	0.0366828
					0.0628719	-2.61188	0.00900462	0.0461119
					0.0579533	-2.78131	0.00541394	0.0314987
					0.0588816	-2.73177	0.0062995	0.0352967
					0.0604481	-2.65192	0.00800344	0.0420382
					0.0639109	2.67145	0.00755238	0.0402994
					0.0696134	2.59474	0.00946625	0.0480052
					0.0709628	2.66437	0.00771338	0.0409262
					0.0606971	3.12001	0.00180846	0.0126247
					0.066767	2.85187	0.00434622	0.0260275
					0.0680699	2.8126	0.00491426	0.0289839
					0.0720692	2.71292	0.00666936	0.0366828
					0.0658548	3.06494	0.00217711	0.0147049
					0.0755257	2.78194	0.00540358	0.0314774
					0.0710412	2.97931	0.00288897	0.0184776
					0.0794318	2.70897	0.00674933	0.0369367
					0.0809024	2.71215	0.00668476	0.0366828
					0.0778076	2.83469	0.00458701	0.0273302
					0.0770316	2.86362	0.00418835	0.0252105
					0.0847235	2.61532	0.00891432	0.0457922
					0.0695752	3.21075	0.00132389	0.00984751
					0.0776343	2.88439	0.00392174	0.0239355
					0.0769162	2.91279	0.00358218	0.0219841
					0.0760531	2.9558	0.00311864	0.0195999
					0.0665309	3.52415	0.000424845	0.00374708
					0.072475	3.25545	0.00113214	0.00863992
					0.0920377	2.5816	0.0098344	0.0494984
					0.0862853	2.75463	0.00587579	0.0337678
					0.087557	2.72956	0.00634193	0.035409
					0.0926384	2.58548	0.00972439	0.0490497
					0.0890993	2.70398	0.00685153	0.0374089
					0.0813983	2.97106	0.00296772	0.0187265
					0.0614694	3.96589	7.31237e-05	0.000830325
					0.0728321	3.36601	0.000762629	0.00614943
					0.0922231	2.69921	0.00695049	0.0376866
					0.0887002	2.83421	0.00459387	0.0273364
					0.0789859	3.20962	0.00132913	0.0098708
					0.0952821	2.66519	0.00769445	0.0408719
					0.080036	3.20341	0.00135812	0.0100414
					0.0848005	3.04358	0.00233783	0.0156337
					0.0735974	3.51702	0.000436414	0.00383474
					0.0948035	2.73444	0.00624863	0.0351794
					0.0970966	2.67328	0.00751142	0.0402177
					0.0716883	3.62089	0.000293596	0.00273848
					0.0813576	3.1924	0.00141098	0.010294
					0.0751616	3.48045	0.000500581	0.0042864
					0.0976183	2.70184	0.00689574	0.0375402
					0.09172	2.88408	0.00392561	0.0239355
					0.0988439	2.70059	0.0069216	0.0376167
					0.0901729	2.98532	0.00283285	0.0182678
					0.0720619	3.77266	0.000161516	0.00161551
					0.07763	3.59356	0.000326191	0.00300083
					0.105097	2.67859	0.00739323	0.0397207
					0.077134	3.65155	0.000260659	0.00246361
					0.0915065	3.08054	0.00206623	0.0140977
					0.0960174	2.9672	0.00300526	0.0189379
					0.0909478	3.174	0.00150352	0.0108572
					0.112162	2.58054	0.00986451	0.0495968
					0.0817399	3.56174	0.000368411	0.00331781
					0.0982269	2.9854	0.00283205	0.0182678
					0.0996236	2.94624	0.00321661	0.0201617
					0.08535	3.44042	0.000580811	0.00491078
					0.106387	2.7613	0.00575717	0.0331672
					0.0967839	3.0371	0.00238863	0.0158825
					0.0910214	3.24131	0.00118981	0.008978
					0.087735	3.36442	0.000767048	0.00616392
					0.0994586	2.97431	0.00293647	0.0186798
					0.113266	2.6254	0.0086547	0.0446116
					0.0635047	4.7054	2.53366e-06	3.90517e-05
					0.106677	2.80904	0.00496898	0.0292355
					0.0803055	3.73568	0.000187207	0.00184499
					0.0848065	3.54256	0.000396265	0.0035148
					0.114214	2.67798	0.00740673	0.0397478
					0.0795739	3.86352	0.000111764	0.0011887
					0.0826434	3.7359	0.000187047	0.00184499
					0.111231	2.78674	0.00532404	0.0310525
					0.0972336	3.19222	0.00141183	0.010294
					0.116021	2.68137	0.00733205	0.039437
					0.114808	2.71104	0.00670733	0.0367496
					0.0959392	3.25691	0.00112634	0.00860962
					0.0759097	4.12113	3.7701e-05	0.000461119
					0.0735703	4.29434	1.75212e-05	0.000227533
					0.100312	3.15715	0.00159321	0.0113308
					0.109109	2.9186	0.00351603	0.0217199
					0.108441	2.94256	0.00325511	0.0203217
					0.0691071	4.61872	3.86112e-06	5.78062e-05
					0.0822403	3.89101	9.98264e-05	0.0010838
					0.0791779	4.05248	5.06784e-05	0.000603137
					0.114125	2.83155	0.00463231	0.0275303
					0.105066	3.08926	0.00200657	0.0137306
					0.115628	2.81222	0.00492005	0.0289839
					0.104681	3.10732	0.00188791	0.0131471
					0.0735837	4.42979	9.43236e-06	0.000131969
					0.0706083	4.65614	3.222e-06	4.90181e-05
					0.123951	2.65805	0.00785944	0.0415604
					0.0931136	3.54545	0.000391948	0.00348308
					0.0615802	5.39107	7.00387e-08	1.38341e-06
					0.10716	3.09972	0.00193701	0.0133563
					0.0783817	4.26969	1.95748e-05	0.000250738
					0.112679	2.98022	0.00288037	0.0184729
					0.119965	2.80393	0.00504846	0.0295552
					0.105761	3.20244	0.00136269	0.0100414
					0.107781	3.16834	0.00153313	0.011054
					0.103366	3.31034	0.000931822	0.0072645
					0.113034	3.03099	0.00243752	0.0161809
					0.0976233	3.51197	0.000444802	0.00389388
					0.0952307	3.62378	0.000290326	0.00271336
					0.126953	2.72724	0.00638663	0.0356151
					0.0796601	4.35509	1.33013e-05	0.000179167
					0.0969009	3.58572	0.000336148	0.00307438
					0.0775731	4.50169	6.74158e-06	9.69179e-05
					0.0747331	4.73057	2.23889e-06	3.4736e-05
					0.108197	3.27862	0.00104317	0.00806571
					0.0780926	4.56327	5.03633e-06	7.39869e-05
					0.131477	2.73379	0.00626096	0.0352067
					0.11229	3.20242	0.00136278	0.0100414
					0.0711794	5.05792	4.23855e-07	7.4627e-06
					0.121427	2.97261	0.00295275	0.0186822
					0.0922871	3.92753	8.58231e-05	0.000956053
					0.139508	2.60201	0.0092678	0.0471842
					0.102093	3.57936	0.000344434	0.00313796
					0.126174	2.91903	0.0035112	0.0217187
					0.135233	2.74041	0.00613626	0.0347549
					0.0752934	4.93207	8.13609e-07	1.36599e-05
					0.125325	3.01653	0.00255686	0.0168109
					0.146776	2.58322	0.00978828	0.0493191
					0.0713533	5.32423	1.01379e-07	1.95462e-06
					0.0825047	4.61911	3.85391e-06	5.78062e-05
					0.138453	2.76754	0.00564812	0.0326591
					0.106828	3.59569	0.000323537	0.00298225
					0.0895668	4.30022	1.70626e-05	0.00022343
					0.0913215	4.22048	2.43785e-05	0.000308904
					0.132331	2.92953	0.00339475	0.0210815
					0.0784716	4.95734	7.14639e-07	1.2261e-05
					0.110236	3.53117	0.000413731	0.00365592
					0.0995091	3.92402	8.70819e-05	0.000967449
					0.0980753	3.98821	6.65727e-05	0.000765179
					0.102569	3.81497	0.0001362	0.00140104
					0.138802	2.82226	0.00476867	0.0282692
					0.12244	3.23699	0.00120799	0.0091006
					0.149165	2.66875	0.00761335	0.0405786
					0.101551	3.92354	8.72577e-05	0.000967449
					0.101384	3.95441	7.67246e-05	0.000864946
					0.0660228	6.07826	1.21492e-09	2.91394e-08
					0.146931	2.73249	0.00628569	0.0352614
					0.119909	3.35949	0.000780868	0.00626427
					0.134278	3.00371	0.00266713	0.0174142
					0.0924358	4.37255	1.22803e-05	0.000167332
					0.099199	4.07666	4.56869e-05	0.000552119
					0.122642	3.31122	0.000928899	0.00725374
					0.150931	2.70165	0.00689954	0.0375402
					0.0739457	5.52491	3.29662e-08	6.85726e-07
					0.142148	2.87743	0.00400931	0.0243197
					0.119344	3.43293	0.000597103	0.00503946
					0.101936	4.02293	5.74786e-05	0.000667707
					0.118314	3.48091	0.000499718	0.0042864
					0.149466	2.76306	0.00572627	0.0330297
					0.0862304	4.81624	1.46291e-06	2.35519e-05
					0.129942	3.20861	0.00133378	0.00988972
					0.118942	3.50652	0.000454	0.00396702
					0.103636	4.07275	4.64613e-05	0.000558605
					0.136256	3.10243	0.00191942	0.0132889
					0.108066	3.91742	8.95003e-05	0.000985759
					0.109041	3.88272	0.000103296	0.00111157
					0.0734058	5.77433	7.72578e-09	1.67368e-07
					0.133561	3.18648	0.00144016	0.010464
					0.134863	3.15862	0.00158521	0.0113253
					0.113085	3.80587	0.000141309	0.001444
					0.153265	2.81868	0.00482219	0.0284788
					0.163149	2.65306	0.00797648	0.0420081
					0.14906	2.93662	0.00331813	0.0206603
					0.105426	4.16416	3.12496e-05	0.000391745
					0.144488	3.04557	0.00232239	0.0155742
					0.143137	3.09078	0.00199634	0.0136804
					0.0857094	5.18766	2.12951e-07	3.91048e-06
					0.0867334	5.13001	2.89726e-07	5.23846e-06
					0.108762	4.09872	4.15442e-05	0.000504649
					0.0687977	6.48349	8.96275e-11	2.44964e-09
					0.1346	3.31492	0.000916679	0.00717023
					0.116953	3.81701	0.000135077	0.00140093
					0.142298	3.20311	0.0013595	0.0100414
					0.117181	3.90025	9.6093e-05	0.0010481
					0.0950073	4.8227	1.41625e-06	2.2958e-05
					0.0938246	4.89258	9.95237e-07	1.64162e-05
					0.0935585	4.9411	7.76833e-07	1.31363e-05
					0.0877209	5.29528	1.18835e-07	2.2526e-06
					0.102072	4.55374	5.27004e-06	7.71791e-05
					0.100224	4.64277	3.43766e-06	5.21305e-05
					0.109216	4.28605	1.81879e-05	0.00023425
					0.155279	3.02775	0.00246383	0.0163133
					0.0795315	5.92907	3.04658e-09	6.88557e-08
					0.109678	4.30145	1.69686e-05	0.000222819
					0.135178	3.51263	0.000443697	0.00389145
					0.0855281	5.55507	2.77508e-08	5.79807e-07
					0.10832	4.39192	1.12353e-05	0.000154436
					0.150555	3.16316	0.00156064	0.011218
					0.184087	2.60543	0.00917589	0.0467851
					0.141919	3.38234	0.000718706	0.00587589
					0.164801	2.92221	0.00347556	0.0215549
					0.121852	3.95378	7.69277e-05	0.000865161
					0.126605	3.81607	0.000135593	0.00140093
					0.0742815	6.50421	7.8105e-11	2.15983e-09
					0.130643	3.71029	0.000207022	0.00202753
					0.180821	2.68971	0.00715149	0.0386427
					0.162881	3.0087	0.00262372	0.0171784
					0.084597	5.80323	6.50512e-09	1.429e-07
					0.190206	2.60178	0.00927424	0.0471842
					0.159118	3.12288	0.00179093	0.0125472
					0.168528	2.95256	0.00315155	0.0197803
					0.181271	2.76806	0.00563903	0.0326467
					0.185594	2.72955	0.00634214	0.035409
					0.127252	3.99132	6.57054e-05	0.000758922
					0.194321	2.63312	0.00846043	0.0438023
					0.133056	3.84954	0.000118342	0.00124737
					0.156808	3.2725	0.00106601	0.00821527
					0.189074	2.72296	0.00647006	0.03592
					0.0761188	6.82049	9.0728e-12	2.806e-10
					0.178166	2.91751	0.00352836	0.0217578
					0.0834955	6.24522	4.23195e-10	1.06959e-08
					0.189782	2.74798	0.00599634	0.0341682
					0.189782	2.74798	0.00599634	0.0341682
					0.189782	2.74798	0.00599634	0.0341682
					0.189782	2.74798	0.00599634	0.0341682
					0.189782	2.74798	0.00599634	0.0341682
					0.189782	2.74798	0.00599634	0.0341682
					0.0785274	6.71486	1.88242e-11	5.53077e-10
					0.191765	2.75654	0.00584162	0.0336125
					0.130535	4.05498	5.01388e-05	0.000598229
					0.123346	4.31852	1.57077e-05	0.000208593
					0.183096	2.91009	0.00361326	0.0220884
					0.0879703	6.06675	1.30522e-09	3.11463e-08
					0.14615	3.65744	0.000254744	0.00242419
					0.195706	2.73254	0.00628487	0.0352614
					0.139069	3.85525	0.000115611	0.00122683
					0.139518	3.85038	0.000117933	0.00124585
					0.161035	3.3377	0.000844762	0.00673089
					0.151898	3.57467	0.000350675	0.00317702
					0.087954	6.18179	6.33775e-10	1.55988e-08
					0.0996138	5.45968	4.76996e-08	9.62386e-07
					0.162121	3.3711	0.000748683	0.0060682
					0.202054	2.72239	0.00648116	0.0359292
					0.129479	4.2603	2.0415e-05	0.000260791
					0.131727	4.22129	2.42904e-05	0.000308619
					0.153109	3.6527	0.000259494	0.00245944
					0.107733	5.20599	1.92967e-07	3.58552e-06
					0.165589	3.39658	0.000682338	0.0056473
					0.215948	2.60727	0.00912684	0.0466362
					0.0790997	7.14057	9.29452e-13	3.21276e-11
					0.198679	2.84959	0.00437762	0.0261822
					0.0798206	7.11446	1.12351e-12	3.7726e-11
					0.117538	4.85116	1.2274e-06	2.01046e-05
					0.0939601	6.10092	1.05459e-09	2.54238e-08
					0.126886	4.51943	6.2005e-06	8.99646e-05
					0.183512	3.12569	0.0017739	0.0124837
					0.166372	3.46238	0.000535428	0.00456814
					0.142729	4.04175	5.30537e-05	0.000627698
					0.105487	5.49515	3.9037e-08	8.01367e-07
					0.141725	4.09912	4.14731e-05	0.000504649
					0.179055	3.25322	0.00114105	0.00869377
					0.115264	5.12132	3.03401e-07	5.4647e-06
					0.154766	3.81541	0.000135958	0.00140104
					0.224897	2.64694	0.00812238	0.0425678
					0.157302	3.7944	0.000147998	0.00149944
					0.087872	6.83168	8.39284e-12	2.6129e-10
					0.0976556	6.15439	7.53646e-10	1.84526e-08
					0.219552	2.74181	0.00611023	0.0346911
					0.124281	4.84388	1.27326e-06	2.07833e-05
					0.0998822	6.0594	1.36628e-09	3.24388e-08
					0.0854646	7.12136	1.06865e-12	3.64037e-11
					0.0714646	8.60007	7.967e-18	4.40622e-16
					0.217938	2.86009	0.00423517	0.0254273
					0.0942221	6.71676	1.85811e-11	5.49371e-10
					0.0923953	6.90318	5.08521e-12	1.61524e-10
					0.240401	2.65699	0.00788416	0.0416443
					0.176941	3.614	0.000301514	0.0027957
					0.0735902	8.76907	1.80151e-18	1.03279e-16
					0.191148	3.40513	0.000661325	0.00549274
					0.175762	3.70744	0.000209364	0.00204619
					0.166298	3.92028	8.84451e-05	0.000978307
					0.131724	4.9729	6.59576e-07	1.13578e-05
					0.0920346	7.13867	9.42391e-13	3.23371e-11
					0.151511	4.34791	1.37439e-05	0.000183551
					0.221837	2.97196	0.00295904	0.0186968
					0.196327	3.37348	0.000742233	0.00603674
					0.180495	3.69977	0.000215796	0.00209598
					0.152055	4.40074	1.07884e-05	0.000149166
					0.122138	5.49135	3.98873e-08	8.15262e-07
					0.0699354	9.619	6.6473e-22	5.38775e-20
					0.0818288	8.23507	1.79455e-16	8.52138e-15
					0.194997	3.46626	0.000527752	0.00451084
					0.186594	3.64485	0.000267543	0.00251544
					0.191584	3.57246	0.000353638	0.00319702
					0.130456	5.31324	1.07693e-07	2.05798e-06
					0.115001	6.04642	1.48096e-09	3.49848e-08
					0.237112	2.94387	0.00324137	0.0202629
					0.218271	3.22365	0.0012657	0.00947462
					0.101729	6.93847	3.9636e-12	1.26754e-10
					0.210173	3.36894	0.000754585	0.00610551
					0.213705	3.31582	0.000913741	0.00715916
					0.105415	6.76725	1.3125e-11	3.95516e-10
					0.113808	6.35723	2.05418e-10	5.39481e-09
					0.198527	3.65398	0.00025821	0.00245221
					0.234429	3.12889	0.00175467	0.0123854
					0.23082	3.18111	0.0014671	0.0106269
					0.161137	4.60696	4.08608e-06	6.07869e-05
					0.191593	3.88221	0.000103511	0.00111157
					0.114254	6.5279	6.66962e-11	1.85526e-09
					0.185228	4.03477	5.46567e-05	0.000640751
					0.214467	3.53463	0.000408348	0.00361515
					0.192008	3.98443	6.7643e-05	0.000773698
					0.147875	5.19492	2.04803e-07	3.77561e-06
					0.239894	3.2206	0.0012792	0.00954529
					0.103312	7.49821	6.46974e-14	2.37611e-12
					0.167063	4.67515	2.93736e-06	4.51259e-05
					0.235029	3.33721	0.000846248	0.00673132
					0.152911	5.14481	2.67785e-07	4.87929e-06
					0.0996634	7.90921	2.59034e-15	1.11717e-13
					0.132356	6.01163	1.83668e-09	4.27437e-08
					0.127693	6.25471	3.98247e-10	1.01748e-08
					0.130266	6.23278	4.58226e-10	1.14581e-08
					0.203308	4.03527	5.45399e-05	0.000640751
					0.223027	3.68723	0.000226708	0.00219743
					0.134093	6.13923	8.29213e-10	2.01976e-08
					0.212306	3.88288	0.000103229	0.00111157
					0.24245	3.48456	0.000492952	0.00425987
					0.109838	7.70296	1.32955e-14	5.29679e-13
					0.129522	6.57724	4.7926e-11	1.36546e-09
					0.160755	5.44088	5.30195e-08	1.06515e-06
					0.133638	6.55755	5.46985e-11	1.53975e-09
					0.142997	6.3592	2.02806e-10	5.38639e-09
					0.140889	6.52967	6.59137e-11	1.84441e-09
					0.156855	5.97914	2.24312e-09	5.19455e-08
					0.185555	5.19804	2.01397e-07	3.72743e-06
					0.120477	8.16897	3.11046e-16	1.40599e-14
					0.136154	7.3006	2.86477e-13	1.01258e-11
					0.191995	5.31983	1.03863e-07	1.9929e-06
					0.124729	8.29037	1.12896e-16	5.4714e-15
					0.0933959	11.1037	1.20307e-28	1.48832e-26
					0.158676	6.65815	2.77297e-11	7.94862e-10
					0.22118	4.81066	1.50431e-06	2.41357e-05
					0.0807904	13.6196	3.06123e-42	6.85279e-40
					0.153993	7.34574	2.04623e-13	7.28738e-12
					0.122396	9.60529	7.5944e-22	6.05106e-20
					0.218628	5.48103	4.22851e-08	8.60529e-07
					0.0987353	12.1458	6.03616e-34	1.05096e-31
					0.103132	11.9529	6.26725e-33	1.01594e-30
					0.193598	6.4877	8.71569e-11	2.39605e-09
					0.171698	7.55166	4.29737e-14	1.61615e-12
					0.153599	9.12145	7.41254e-20	4.83977e-18
					0.116161	12.1743	4.25824e-34	7.69923e-32
					0.158354	10.1271	4.18986e-24	3.9393e-22
					0.16323	14.157	1.69098e-45	3.97464e-43
					0.100973	24.6197	7.77682e-134	7.31177e-131
					0.195951	34.0718	1.93262e-254	3.02842e-251
