# Supplementary material for: Redox-Mediated Inactivation of the Transcriptional Repressor RcrR is Responsible for Uropathogenic Escherichia coli’s Increased Resistance to Reactive Chlorine Species
Source: mBio. 2022 Sep 8;13(5):e01926-22. doi: 10.1128/mbio.01926-22 (PMC9600549; doi:10.1128/mbio.01926-22)
Supplement: TABLE S3 [file mbio.01926-22-s0009.xlsx]

## Sheet: Sheet1
Strain	Pathotype	Accession Number	Operon Present			E. coli Pathotype	Operon Present	Total Strains	Frequency in %
Escherichia coli 13TMH22	AIEC	CP019256.1	No			AIEC	5	20	25
Escherichia coli 201609	AIEC	CP048107.1	No			APEC	2	12	16.6667
Escherichia coli C4435	AIEC	NZ_CP027851.1	Yes			EAEC	3	30	10
Escherichia coli ChlosBP-23-1	AIEC	CP048603.1	No			EHEC	0	11	0
Escherichia coli Combat2C1	AIEC	CP019243.1	No			EPEC	0	19	0
Escherichia coli DA33137	AIEC	CP029579.1	Yes			ETEC	0	20	0
Escherichia coli E686	AIEC	CP049198.1	Yes			UPEC	16	34	47.0588
Escherichia coli GW-AmxH19	AIEC	CP048647.1	No			Commensal	11	50	22
Escherichia coli MS 107-1	AIEC	GCA_000179175.1	No
Escherichia coli MS 115-1	AIEC	GCA_000164235.1	No
Escherichia coli MS 119-7	AIEC	GCA_000179155.1	No
Escherichia coli MS14384	AIEC	LR130562.1	No
Escherichia coli SK1144	AIEC	AP018784.1	Yes
Escherichia coli 541-1	AIEC	GCA_000264215.1	No
Escherichia coli 541-15	AIEC	GCA_000264115.1	No
Escherichia coli 576-1	AIEC	GCA_000264135.1	Yes
Escherichia coli HM605	AIEC	NZ_HE572566.1	No
Escherichia coli LF82	AIEC	CU651637.1	No
Escherichia coli O83:H1 str. NRG 857C	AIEC	NC_017634.1	No
Escherichia coli UM146	AIEC	NC_017632.1	No
Escherichia coli APEC O1	APEC	CP000468	No
Escherichia coli APEC O18	APEC	CP006830.1	No
Escherichia coli APEC O2-211	APEC	CP006834.2	No
Escherichia coli APEC O78	APEC	CP004009	Yes
Escherichia coli chi7122	APEC	GCA_000307205.1	No
Escherichia coli DE058	APEC	GCA_016806085.1	No
Escherichia coli IMT5155	APEC	NZ_CP005930.1	No
Escherichia coli MS1170	APEC	NZ_CP056077.1	No
Escherichia coli T17	APEC	GCA_009761115.1	No
Escherichia coli T-20	APEC	GCA_009761155.1	No
Escherichia coli T-22	APEC	GCA_009761165.1	No
Escherichia coli V7	APEC	CP048855.1	Yes
Escherichia coli HS	Commensal	CP000802.1	No
Escherichia coli K12 MG1655	Commensal	NC_000913.3	No
Escherichia coli Nissle1917	Commensal	CP007799.1	Yes
Escherichia coli SCU102	Commensal	NZ_CP051753.1	No
Escherichia coli SCU103	Commensal	CP054457.1	No
Escherichia coli SCU104	Commensal	NZ_CP053284.1	No
Escherichia coli SCU105	Commensal	NZ_CP051738.1	No
Escherichia coli SCU106	Commensal	NZ_CP053234.1	No
Escherichia coli SCU108	Commensal	NZ_CP051735.1	No
Escherichia coli SCU109	Commensal	NZ_CP051733.1	No
Escherichia coli SCU111	Commensal	NZ_CP051727.1	No
Escherichia coli SCU112	Commensal	NZ_CP051725.1	No
Escherichia coli SCU113	Commensal	NZ_CP051765.1	No
Escherichia coli SCU115	Commensal	NZ_CP054368.1	No
Escherichia coli SCU116	Commensal	NZ_CP051719.1	No
Escherichia coli SCU118	Commensal	NZ_CP051716.1	No
Escherichia coli SCU120	Commensal	CP054335.1	No
Escherichia coli SCU121	Commensal	CP054328.1	No
Escherichia coli SCU122	Commensal	NZ_CP051714.1	No
Escherichia coli SCU123	Commensal	NZ_CP051711.1	No
Escherichia coli SCU124	Commensal	NZ_CP051706.1	No
Escherichia coli SCU125	Commensal	NZ_CP051700.1	Yes
Escherichia coli SCU147	Commensal	CP054325.1	Yes
Escherichia coli SCU152	Commensal	NZ_CP051698.1	No
Escherichia coli SCU164	Commensal	NZ_CP054343.1	Yes
Escherichia coli SCU171	Commensal	NZ_CP054363.1	No
Escherichia coli SCU172	Commensal	NZ_CP054353.1	Yes
Escherichia coli SCU176	Commensal	NZ_CP054345.1	No
Escherichia coli SCU182	Commensal	NZ_CP054372.1	Yes
Escherichia coli SCU204	Commensal	CP053251.2	Yes
Escherichia coli SCU301	Commensal	NZ_CP051751.1	No
Escherichia coli SCU306	Commensal	NZ_CP053231.1	No
Escherichia coli SCU308	Commensal	NZ_CP053281.1	No
Escherichia coli SCU313	Commensal	NZ_CP051694.1	No
Escherichia coli SCU316	Commensal	NZ_CP054371.1	No
Escherichia coli SCU318	Commensal	CP051692.1	No
Escherichia coli SCU321	Commensal	CP055158.1	No
Escherichia coli SCU387	Commensal	NZ_CP051688.1	No
Escherichia coli SCU390	Commensal	CP054319.1	Yes
Escherichia coli SCU397	Commensal	CP054828.1	Yes
Escherichia coli SCU479	Commensal	CP054317.1	Yes
Escherichia coli SCU482	Commensal	NZ_CP053247.1	Yes
Escherichia coli SCU483	Commensal	CP054314.1	No
Escherichia coli SCU484	Commensal	NZ_CP051744.1	No
Escherichia coli SCU485	Commensal	NZ_CP053245.1	No
Escherichia coli SCU486	Commensal	CP051749.1	No
Escherichia coli SCU487	Commensal	CP054454.1	No
Escherichia coli SCU488	Commensal	CP054449.1	No
Escherichia coli SE11	Commensal	NC_011415.1	No
Escherichia coli SE15	Commensal	NC_013654.1	No
Escherichia coli 38	EAEC	CP048376.1	No
Escherichia coli 124	EAEC	CP048344.1	No
Escherichia coli 2017C-4173W12	EAEC	CP030768.1	Yes
Escherichia coli 55989	EAEC	CP028304.1	Yes
Escherichia coli CP61	EAEC	CP053730.1	No
Escherichia coli CVM N18EC0432	EAEC	CP048290.1	No
Escherichia coli E16V1A	EAEC	ASM1307419v1	No
Escherichia coli F070	EAEC	AP023237.1	No
Escherichia coli H223	EAEC	GCA_002110555.1	No
Escherichia coli isolate 2-101	EAEC	CP053785.1	No
Escherichia coli IVRI Kol CP4	EAEC	CP034253.1	No
Escherichia coli K26V1	EAEC	ASM1307436v1	No
Escherichia coli K2V1	EAEC	GCA_013073995.1	No
Escherichia coli K39V1	EAEC	ASM1307428v1	No
Escherichia coli K5V4	EAEC	ASM1307395v1	No
Escherichia coli O104:H4 2009EL-2050	EAEC	CP003297	No
Escherichia coli O104:H4 2009EL-2071	EAEC	CP003301	No
Escherichia coli O104:H4 2011C-3493	EAEC	CP003289	No
Escherichia coli O44:H18 042	EAEC	FN554766	No
Escherichia coli PapRG-06-3	EAEC	CP048604.1	No
Escherichia coli RM13322	EAEC	CP050498.1	No
Escherichia coli SFE8	EAEC	CP051219.1	No
Escherichia coli TY_2482	EAEC	AFOG00000000.1	No
Escherichia coli YJ1	EAEC	AP023224.1	No
Escherichia coli 101-1	EAEC	GCA_000168095.1	No
Escherichia coli 17-2	EAEC	GCA_013694115.1	Yes
Escherichia coli O104:H4 str. GOS1	EAEC	GCA_000223015.2	No
Escherichia coli O104:H4 str. GOS2	EAEC	GCA_000223035.2	No
Escherichia coli O104:H4 str. ON2010	EAEC	GCA_000258635.1	No
Escherichia coli O104:H4 str. ON2011	EAEC	GCA_000258615.1	No
Escherichia coli CFSAN004176	EHEC	CP014583.1	No
Escherichia coli CFSAN004177	EHEC	CP014670.1	No
Escherichia coli O103:H2 12009	EHEC	AP010958	No
Escherichia coli O111:H- 11128	EHEC	AP010960	No
Escherichia coli O145:H28 RM13514	EHEC	CP006027	No
Escherichia coli O145:H28 RM13516	EHEC	CP006262	No
Escherichia coli O157:H7 EC4115	EHEC	CP001164	No
Escherichia coli O157:H7 EDL933	EHEC	GCA_000732965.1	No
Escherichia coli O157:H7 Sakai	EHEC	BA000007	No
Escherichia coli O157:H7 Xuzhou21	EHEC	CP001925	No
Escherichia coli O26:H11 11368	EHEC	AP010953	No
Escherichia coli 100100	EPEC	GCA_001266015.1	No
Escherichia coli 100290	EPEC	GCA_001265165.1	No
Escherichia coli 100329	EPEC	GCA_001265615.1	No
Escherichia coli 100343	EPEC	GCA_001265175.1	No
Escherichia coli 100414	EPEC	GCA_001265155.1	No
Escherichia coli 102536	EPEC	GCA_001265655.1	No
Escherichia coli 102929	EPEC	GCA_001265685.1	No
Escherichia coli 103338	EPEC	GCA_001266125.1	No
Escherichia coli 103385	EPEC	GCA_001265235.1	No
Escherichia coli 103573	EPEC	GCA_001265255.1	No
Escherichia coli 203741	EPEC	GCA_001265265.1	No
Escherichia coli 300059	EPEC	GCA_001265295.1	No
Escherichia coli 300262	EPEC	GCA_001265315.1	No
Escherichia coli 300847	EPEC	GCA_001266215.1	No
Escherichia coli 302014	EPEC	GCA_001265335.1	No
Escherichia coli 400791	EPEC	GCA_001265435.1	No
Escherichia coli O127:H6 E2348/69	EPEC	FM180568	No
Escherichia coli O55:H7 CB9615	EPEC	CP001846	No
Escherichia coli O55:H7 RM12579	EPEC	CP003109	No
Escherichia coli E24377A	ETEC	CP000800.1	No
Escherichia coli Envira 10/1	ETEC	GCA_000355195.2	No
Escherichia coli O78:H11:K80 H10407	ETEC	FN649414	No
Escherichia coli UMNK88	ETEC	CP002729	No
Escherichia coli 2726800	ETEC	GCA_000356625.2	No
Escherichia coli 2846750	ETEC	GCA_000356685.2	No
Escherichia coli 2851500	ETEC	GCA_000355015.2	No
Escherichia coli 2854350	ETEC	GCA_000356845.2	No
Escherichia coli 2866350	ETEC	GCA_000356505.2	No
Escherichia coli 2866450	ETEC	GCA_000354935.2	No
Escherichia coli B41	ETEC	GCA_000194705.2	No
Escherichia coli BCE019_MS-13	ETEC	GCA_000354315.2	No
Escherichia coli Jurua 18/11	ETEC	GCA_000355235.2	No
Escherichia coli MP021566.1	ETEC	GCA_000354855.1	No
Escherichia coli ThroopD	ETEC	GCA_000355115.2	No
Escherichia coli TW10509	ETEC	GCA_000190995.1	No
Escherichia coli TW10598	ETEC	GCA_000166535.3	No
Escherichia coli TW10828	ETEC	GCA_000166575.2	No
Escherichia coli TW14425	ETEC	GCA_000166615.2	No
Escherichia coli UMNF18	ETEC	GCA_000220005.2	No
Escherichia coli EcPF40	UPEC	CP054214.1	Yes
Escherichia coli K-15KW01	UPEC	CP016358.1	No
Escherichia coli NMBU_W05E18	UPEC	CP042878.1	Yes
Escherichia coli US32	UPEC	CP048606.1	Yes
Escherichia coli 118UI	UPEC	NZ_CP032515.1	Yes
Escherichia coli 26-1	UPEC	NZ_CP016497.1	Yes
Escherichia coli 2-Pyelo	UPEC	CP048873.1	Yes
Escherichia coli 6-pyelo	UPEC	CP048870.1	Yes
Escherichia coli 78 pyelo	UPEC	CP048867.1	No
Escherichia coli ATCC 700415	UPEC	CP022609.1	Yes
Escherichia coli CFT073	UPEC	CP051263.1	Yes
Escherichia coli CI5	UPEC	CP011018.1	No
Escherichia coli EcPF14	UPEC	NZ_CP054230.1	No
Escherichia coli EcPF15	UPEC	NZ_CP054227.1	No
Escherichia coli EcPF16	UPEC	NZ_CP054224.1	No
Escherichia coli EcPF18	UPEC	CP054219.1	Yes
Escherichia coli EcPF20	UPEC	CP071441.1	No
Escherichia coli EcPF5	UPEC	NZ_CP054236.1	No
Escherichia coli EcPF7	UPEC	NZ_CP054232.1	Yes
Escherichia coli ECPNK004	UPEC	NZ_CP071439.1	No
Escherichia coli ECPNK006	UPEC	NZ_CP071436.1	No
Escherichia coli ERP001	UPEC	NZ_CP063214.1	No
Escherichia coli MS7163	UPEC	NZ_CP026853	No
Escherichia coli MSHS133	UPEC	NZ_CP041304.1	No
Escherichia coli MSHS472	UPEC	NZ_CP041302.1	No
Escherichia coli PA45b	UPEC	NZ_CP021288.1	No
Escherichia coli S65EC	UPEC	NZ_CP036245.1	Yes
Escherichia coli SA186	UPEC	NZ_CP022730.1	No
Escherichia coli UPEC_U013	UPEC	NZ_CP058596.1	No
Escherichia coli UPEC132	UPEC	CP040456.1	Yes
Escherichia coli US03	UPEC	CP048865.1	Yes
Escherichia coli US29	UPEC	CP048860.1	Yes
Escherichia coli US31	UPEC	CP048857.1	Yes
Escherichia coli UTI89	UPEC	CP062228.1	No
