# Supplementary material for: Redox-Mediated Inactivation of the Transcriptional Repressor RcrR is Responsible for Uropathogenic Escherichia coli’s Increased Resistance to Reactive Chlorine Species
Source: mBio. 2022 Sep 8;13(5):e01926-22. doi: 10.1128/mbio.01926-22 (PMC9600549; doi:10.1128/mbio.01926-22)
Supplement: TABLE S4 [file mbio.01926-22-s0010.xlsx]

## Sheet: Sheet1
Strain name	Relevant Genotype/Characteristics	Antibiotic Marker	Source
MG1655	F- ompT gal dcm lon hsdSB(rB- mB-) λ(DE3 [lacI lacUV5-T7 gene 1 ind1 sam7 nin5])		Lab collection
MC4100	(F-araD139 Δ(argF-lac) U169 rspL150 relA fl bB 5301 deoC1 ptsF25 rbsR) araD+		Lab collection
O127:H6	EPEC reference strain		Lab collection
CFT073	UPEC reference strain		Lab collection
UTI89	UPEC reference strain		Lab collection
EC958	ST131 reference strain		Lab collection
VUTI149	UPEC clinical isolate strain 149 from the Vanderbilt University Medical Center collection		Lab collection
VUTI247	UPEC clinical isolate strain 149 from the Vanderbilt University Medical Center collection		Lab collection
BL21 (DE3)	F- ompT gal dcm lon hsdSB(rB- mB-) λ(DE3 [lacI lacUV5-T7 gene 1 ind1 sam7 nin5])		Novagen
DH5α	Φ80 Δ(lacZ)M15 fhuA2 Δ(argF-lacZ)U169 phoA glnV44 gyrA96 recA1 relA1 endA1 thi-1hsdR17		Goldbio
CFT073∆c3599	Deletion of c3599 gene in CFT073		This Study
CFT073∆c3600	Deletion of c3600 gene in CFT073		This Study
CFT073∆c3601	Deletion of c3601 gene in CFT073		This Study
Plasmid		Antibiotic Marker	Source
pKD3	cat+ chloramphenicol resistance cassette donor	CmR	Datsenko & Wanner (2000)
pKD46	λ Red recombinase+	AmpR	Datsenko & Wanner (2000)
pCP20	Flp recombinase+	CmR AmpR	Datsenko & Wanner (2000)
pET28a	N-terminal His-tag E. coli expression vector	KmR	Novagen
pJUD13	pET28a-derivative for expression of N-terminal His6-c3600	KmR	This Study
pJUD36	pET28a-derivative for expression of N-terminal His6-c3600-C54S	KmR	This Study
pJUD37	pET28a-derivative for expression of N-terminal His6-c3600-C88S	KmR	This Study
pJUD38	pET28a-derivative for expression of N-terminal His6-c3600-C95S	KmR	This Study
pJUD39	pET28a-derivative for expression of N-terminal His6-c3600-C153S	KmR	This Study
pJUD43	pET28a-derivative for expression of N-terminal His6-c3600-C54S/C88S/C95S/C153S (named His6-c3600-4C-S)	KmR	This Study
Primer	Sequence (5’-3’)		Description
∆c3599-fw	CCA ATC AGA AGG TAG CAT GTG TAG TAT CGC AAA CAT AAA GAG AAA CTG CTC ATG GTG TAG GCT GGA GCT GCT TC		∆c3599 strain construction
∆c3599-rev	AAG TAG ACA CGG CTT TAC CTG TTA TGT ATT AAA GGG ACT ATT ATA CAT ATT TTA CAT ATG AAT ATC CTC CTT AG		∆c3599 strain construction
∆c3600-fw	CTA TCG TTA AAA TAT GTA TAA TAG TCC CTT TAA TAC ATA ACA GGT AAA GCC ATG GTG TAG GCT GGA GCT GCT TC		∆c3600 strain construction
∆c3600-rev	AAA TTT TTT CAT TTC ATT CTC CGG GTG GAA AAT TAT ATG CAC TAA AAA GGA TTA CAT ATG AAT ATC CTC CTT AG		∆c3600 strain construction
∆c3601-fw	ACC GTT AAC GCT TTA ATT AAA ATG CTT GAT ACC CGT ACT TAA TCC TTT TTA ATG GTG TAG GCT GGA GCT GCT TC		∆c3601 strain construction
∆c3601-rev	GGT AAT CTC TTT CCA TGA AAA TAC GCA AAC GTT CAT CAC CGA AGT GAA AAA TCA CAT ATG AAT ATC CTC CTT AG		∆c3601 strain construction
c3599-Del-fw	GGT AGC ATG TGT AGT ATC GC		Verification ∆c3599 strain
c3599-Del-rev	CGG CTT TAC CTG TTA TG		Verification ∆c3599 strain
c3600-Del-fw	CAT AAC AGG TAA AGC CGT G		Verification ∆c3600 strain
c3600-Del-rev	TTC ATT CTC CGG GTG GAA		Verification ∆c3600 strain
c3601-Del-fw	GAT ACC CGT ACT TAA TCC		Verification ∆c3601 strain
c3601-Del-rev	AAC GTT CAT CAC CGA AGT G		Verification ∆c3601 strain
c3600-BamHI-rev	GCG CGG ATC CATGTC TAC TTA TGA GAA TAT ACT TCG CAT AAC GG		His6-c3600 expression plasmid
c3600-NdeI-fw	GCG CCA TAT GTC TAC TTA TGA GAA TAT ACT TCG C		His6-c3600 expression plasmid
c3600-C54S-fw	GTA TAG CCT ACA GCC AAT ACA AAA C		His6-c3600-C54S expression plasmid
c3600-C54S-rev	CAA GAT CAG TTT TCC TCG GGA AAT		His6-c3600-C54S expression plasmid
c3600-C88S-fw	CAT TTG CTG GTA GTG CTG AAA GAG G		His6-c3600-C88S expression plasmid
c3600-C88S-rev	CAT CAA GAT ATG TCC TGA GAC GTT GTA		His6-c3600-C88S expression plasmid
c3600-C95S-fw	GAG GGG AAA TGA GCG GTA TTT ATG		His6-c3600-C95S expression plasmid
c3600-C95S-rev	TTT CAG CAC AAC CAG CAA ATG CAT CAA		His6-c3600-C95S expression plasmid
c3600-153S-fw	CCG TTA TAG TCA GTT CTA CAC TAA AGG		His6-c3600-C153S expression plasmid
c3600-153S-rev	CGA GCT CAT CCG GAA GAA GAA CTG TTT		His6-c3600-C153S expression plasmid
rclA-fw	AGG GTT GGT ATG ACA GAA GAA CAA G		rclA expression qRT-PCR
rclA-rev	TAT ATT GAT CAT CTC GTG GGA GTC A		rclA expression qRT-PCR
rclC-fw	TCT TTT ATG AAC ACC CGG AAG ACT A		rclC expression qRT-PCR
rclC-rev	ATC AGT CCT CCC AAT AAA CCT AAC C		rclC expression qRT-PCR
c3599-fw	GTT ATC TGC ACT ACC		c3599 expression qRT-PCR
c3599-rev	CCT CTT CTG GTG TAT		c3599 expression qRT-PCR
c3600-fw	TAC TTC GCA TAA CGG		c3600 expression qRT-PCR
c3600-rev	CGG GAA ATG GTG ATG		c3600 expression qRT-PCR
c3601-fw	CTA GCA CTG AGT ATC GG		c3601 expression qRT-PCR
c3601-rev	CCA GTT GTG GTA ACA G		c3601 expression qRT-PCR
c3597-fw	GCT ATA TAA GAG CAG CGC GT		c3597 expression qRT-PCR
c3597-rev	GGT GCG GAT GTT CAT T		c3597 expression qRT-PCR
c3602-fw	TGT CTC TTC CGG TGA TG		c3602 expression qRT-PCR
c3602-rev	ATT CGC CAA CAT TCT CC		c3602 expression qRT-PCR
rrsD-fw	AGA GTT TGA TCC TGG CTC AG		rrsD expression qRT-PCR
rrsD-rev	TTA CTC ACC CGT CCG CCA CTC		rrsD expression qRT-PCR
Pc3599-fw	CTG ACA GTT GAT TCT TAG AAC GTA GAG GC		Amplification of DNA fragment containing Pc3599
Pc3599-rev	CAT GAG CAG TTT CTC		Amplification of DNA fragment containing Pc3600
